# Supplementary material for: Pathway Implications of Aberrant Global Methylation in Adrenocortical Cancer
Source: PLoS One. 2016 Mar 10;11(3):e0150629. doi: 10.1371/journal.pone.0150629 (PMC4786116; doi:10.1371/journal.pone.0150629)
Supplement: S1 Table — (XLSX) [file pone.0150629.s001.xlsx]

## Sheet: S1_Table_final
Supplementary Table 1. List of Differentially Methylated Probes. Delta beta denotes ACC-Normal adernal. The regulatory function of each probe is indicated as UCSC_REFGENE_GROUP. TSS - indicates transcriptional start site; UTR - untranslated region. Annotation is based on 450K Infinium Array.
450K Probe ID	UCSC_REFGENE_NAME	UCSC_REFGENE_GROUP	ACC b-value	normal b-value	Delta b-value	Adjusted p-value
cg00013301	NA	NA	0.532295	0.875569	-0.343275	0.0326942
cg00033909	PER4	Body	0.221757	0.576981	-0.355224	0.0127897
cg00061811	NA	NA	0.481938	0.799162	-0.317224	0.0270503
cg00069003	NA	NA	0.29149	0.613522	-0.322032	0.0127897
cg00073384	OR2M2	1stExon	0.436374	0.783061	-0.346688	0.021507
cg00082912	NA	NA	0.163247	0.448089	-0.284842	0.0270503
cg00085486	NA	NA	0.567809	0.874279	-0.30647	0.0127897
cg00085493	NA	NA	0.580471	0.178947	0.401524	0.0493021
cg00100440	NA	NA	0.594338	0.880506	-0.286168	0.0270503
cg00138267	RC3H2;RC3H2	5'UTR;5'UTR	0.013588	0.00334804	0.0102399	0.0270503
cg00140889	SLC38A4;SLC38A4	3'UTR;3'UTR	0.594439	0.866305	-0.271867	0.0422709
cg00160262	OR6P1	1stExon	0.459005	0.836061	-0.377056	0.0326942
cg00163576	NA	NA	0.623444	0.892886	-0.269442	0.0270503
cg00164678	C3P1	Body	0.338398	0.789009	-0.450611	0.0157196
cg00175487	MIR380;MIR299	TSS1500;Body	0.485286	0.802853	-0.317568	0.0382261
cg00202246	OR13C8	1stExon	0.552032	0.840471	-0.288439	0.0422709
cg00206542	OR5A1	1stExon	0.578239	0.85765	-0.279411	0.0157196
cg00217080	NA	NA	0.333131	0.815934	-0.482803	0.0382261
cg00246768	CSMD1	Body	0.603377	0.899747	-0.296371	0.0422709
cg00261162	SNORA16A;SNHG12;SNORA44;SNORA61	Body;Body;TSS1500;TSS1500	0.0698405	0.248143	-0.178302	0.0493021
cg00268840	ALX4	TSS1500	0.417106	0.0665208	0.350585	0.0422709
cg00400733	NA	NA	0.445275	0.151255	0.294021	0.0422709
cg00412294	NEDD1;NEDD1;NEDD1;NEDD1	TSS1500;TSS1500;TSS1500;TSS1500	0.0356254	0.15009	-0.114464	0.021507
cg00417710	NA	NA	0.524924	0.828072	-0.303148	0.0493021
cg00418216	HOXA11AS	Body	0.594129	0.246257	0.347872	0.021507
cg00456637	NKX2-8	Body	0.272408	0.0715555	0.200853	0.0157196
cg00469602	NA	NA	0.700518	0.362515	0.338003	0.0382261
cg00498434	ERBB4;ERBB4	Body;Body	0.37712	0.716575	-0.339455	0.0422709
cg00523067	OPRM1;OPRM1;OPRM1;OPRM1;OPRM1;OPRM1	3'UTR;3'UTR;3'UTR;3'UTR;Body;3'UTR	0.461402	0.802942	-0.341541	0.0422709
cg00524676	NA	NA	0.405415	0.819039	-0.413624	0.0382261
cg00616000	KDELR2;KDELR2	Body;Body	0.213111	0.418238	-0.205127	0.0382261
cg00622988	NA	NA	0.45724	0.814588	-0.357348	0.0382261
cg00663077	ZFP42	TSS1500	0.354623	0.107743	0.24688	0.0493021
cg00675372	NA	NA	0.572438	0.871986	-0.299547	0.0493021
cg00692173	ZYG11B	Body	0.600814	0.257756	0.343057	0.021507
cg00702638	KIF15;KIF15;KIAA1143	1stExon;5'UTR;TSS200	0.0262452	0.104172	-0.0779266	0.0157196
cg00731458	NA	NA	0.432859	0.805833	-0.372974	0.0326942
cg00735907	NA	NA	0.600139	0.865512	-0.265373	0.021507
cg00765655	HES3	TSS200	0.344301	0.0970097	0.247291	0.0493021
cg00780845	KIAA1024	5'UTR	0.555222	0.181213	0.374009	0.0422709
cg00808170	PCDHGA4;PCDHGA11;PCDHGA11;PCDHGA9;PCDHGA1;PCDHGB1;PCDHGB8P;PCDHGB6;PCDHGB3;PCDHGB7;PCDHGA6;PCDHGA8;PCDHGA10;PCDHGA5;PCDHGB4;PCDHGA3;PCDHGA2;PCDHGB2;PCDHGA7;PCDHGB5	Body;Body;Body;Body;Body;Body;Body;Body;Body;Body;Body;Body;Body;Body;Body;Body;Body;Body;Body;Body	0.752757	0.448893	0.303864	0.0382261
cg00832923	GIMAP4	3'UTR	0.498504	0.81783	-0.319326	0.0422709
cg00911446	CAMTA1	Body	0.689611	0.932943	-0.243332	0.0493021
cg00920691	ZNF763	TSS1500	0.275266	0.0638545	0.211412	0.0493021
cg00927939	NA	NA	0.47225	0.833852	-0.361602	0.0382261
cg00928751	KCNJ2	3'UTR	0.663952	0.92102	-0.257068	0.0270503
cg00951599	NA	NA	0.253322	0.610982	-0.35766	0.0422709
cg00962755	PHLDA3	TSS1500	0.790986	0.43753	0.353456	0.0127897
cg00980784	ABI3;GNGT2;ABI3	TSS200;TSS1500;TSS200	0.531234	0.210105	0.321128	0.0493021
cg00983948	NA	NA	0.59483	0.259593	0.335237	0.0270503
cg00986203	NA	NA	0.425968	0.767808	-0.34184	0.0422709
cg00991400	GRM8;GRM8;GRM8	1stExon;Body;Body	0.616058	0.876082	-0.260024	0.0382261
cg01001101	C7orf16;C7orf16	TSS1500;TSS1500	0.346996	0.74716	-0.400164	0.0382261
cg01025774	NA	NA	0.679944	0.343159	0.336785	0.0382261
cg01072821	T-SP1	TSS1500	0.363017	0.711898	-0.348882	0.0382261
cg01129246	GRXCR1	Body	0.537566	0.854788	-0.317221	0.0382261
cg01160557	SLC12A5	Body	0.133346	0.366233	-0.232887	0.0422709
cg01163404	TMEM132D	Body	0.525961	0.891819	-0.365858	0.0422709
cg01181150	DPP6;DPP6;DPP6	Body;Body;Body	0.419821	0.761667	-0.341846	0.0326942
cg01184282	OR9A4	TSS1500	0.30156	0.69799	-0.39643	0.0422709
cg01195545	NA	NA	0.110398	0.443618	-0.33322	0.0326942
cg01216589	NA	NA	0.556025	0.877817	-0.321793	0.0382261
cg01235820	SCRT2	3'UTR	0.687203	0.315531	0.371671	0.0127897
cg01254303	SRRM4	Body	0.436338	0.146582	0.289756	0.0422709
cg01289352	POU6F2;POU6F2	Body;Body	0.393862	0.765317	-0.371455	0.021507
cg01291854	ELK3	5'UTR	0.675524	0.907366	-0.231843	0.0157196
cg01295999	NAALADL2	Body	0.486934	0.868799	-0.381864	0.0127897
cg01298678	LHX2	TSS1500	0.767232	0.468873	0.298359	0.0326942
cg01311313	UNC5D	Body	0.302702	0.645923	-0.343221	0.0326942
cg01311955	OPCML	Body	0.403437	0.721948	-0.318511	0.0493021
cg01315112	ANXA2P3	Body	0.448871	0.787274	-0.338403	0.0493021
cg01350680	NA	NA	0.607359	0.244306	0.363053	0.0422709
cg01386157	NA	NA	0.293371	0.627295	-0.333923	0.0127897
cg01408486	CXXC5	TSS1500	0.709476	0.317518	0.391958	0.0422709
cg01424889	AVIL	TSS1500	0.901476	0.691727	0.209749	0.0382261
cg01424997	NLRP13	1stExon	0.49643	0.833752	-0.337322	0.0422709
cg01425718	NA	NA	0.573091	0.827953	-0.254861	0.0422709
cg01442531	LRRN1	5'UTR	0.41204	0.749185	-0.337145	0.0382261
cg01461824	NA	NA	0.497374	0.155877	0.341497	0.0270503
cg01478204	NA	NA	0.65991	0.313377	0.346533	0.0422709
cg01480180	FZD1;FZD1	1stExon;3'UTR	0.817082	0.509019	0.308064	0.0326942
cg01492330	KRT3	Body	0.348074	0.0647938	0.28328	0.0270503
cg01495831	OR5H15	TSS1500	0.267627	0.590796	-0.323169	0.021507
cg01501551	NA	NA	0.306305	0.0631752	0.243129	0.0326942
cg01525538	DUSP5P	Body	0.747736	0.384249	0.363487	0.0127897
cg01543654	C17orf93;PRAC	Body;TSS1500	0.722722	0.32667	0.396052	0.0422709
cg01550799	MDFIC;MDFIC;MDFIC	TSS1500;TSS1500;TSS1500	0.827837	0.569729	0.258109	0.0326942
cg01564705	SEMA5A	Body	0.711502	0.921963	-0.210461	0.0270503
cg01626125	ZNF84;ZNF84	3'UTR;3'UTR	0.467345	0.847135	-0.379789	0.0326942
cg01660346	OR14J1	1stExon	0.551736	0.848073	-0.296337	0.0382261
cg01687040	DCD	TSS1500	0.298493	0.69048	-0.391987	0.0382261
cg01716465	MIR548H3	TSS1500	0.653059	0.901451	-0.248392	0.0422709
cg01720616	NA	NA	0.141172	0.423336	-0.282163	0.0422709
cg01723606	SH2B2	Body	0.751604	0.403586	0.348018	0.0270503
cg01746241	KIAA1161	Body	0.797789	0.501173	0.296616	0.0326942
cg01759887	NA	NA	0.250641	0.605711	-0.355069	0.0127897
cg01827195	KIAA1486	5'UTR	0.134259	0.396701	-0.262443	0.0127897
cg01832012	TPK1;TPK1	Body;Body	0.488356	0.849441	-0.361085	0.0127897
cg01881590	ADAMTS16	Body	0.470161	0.808625	-0.338464	0.0422709
cg01889956	NA	NA	0.129911	0.35829	-0.228379	0.0270503
cg01933559	LOC100287834;LOC100287704	TSS200;TSS200	0.710261	0.920819	-0.210558	0.0127897
cg01941619	MEP1B	1stExon	0.582474	0.827285	-0.244812	0.0270503
cg01947943	OR2W1	1stExon	0.434062	0.757473	-0.323411	0.021507
cg01958189	DEFB125	1stExon	0.27206	0.587442	-0.315383	0.0422709
cg01965552	NA	NA	0.339795	0.732066	-0.392271	0.0326942
cg01973394	MEX3B	Body	0.730433	0.395971	0.334462	0.0127897
cg02000965	NA	NA	0.578572	0.902468	-0.323897	0.0326942
cg02049373	PTPRR	TSS1500	0.485179	0.851915	-0.366736	0.0270503
cg02058357	GABRR3	1stExon	0.543198	0.882251	-0.339053	0.0382261
cg02072834	NA	NA	0.21068	0.506592	-0.295913	0.0127897
cg02116942	NA	NA	0.850021	0.603101	0.24692	0.0326942
cg02168592	SPSB1	Body	0.877266	0.556051	0.321215	0.021507
cg02184008	ALX4	TSS1500	0.619474	0.25934	0.360134	0.0422709
cg02245566	OR6K2	TSS200	0.516266	0.880832	-0.364566	0.0422709
cg02254461	CSRNP1	TSS1500	0.801726	0.512455	0.289271	0.0157196
cg02264079	NA	NA	0.762711	0.461558	0.301153	0.0493021
cg02343503	CD14;CD14	Body;Body	0.340917	0.0844532	0.256464	0.0493021
cg02411009	NA	NA	0.128016	0.355175	-0.227159	0.0127897
cg02412399	NA	NA	0.635785	0.909277	-0.273491	0.0326942
cg02424249	NA	NA	0.421353	0.739515	-0.318162	0.0326942
cg02461388	APITD1;APITD1;APITD1;APITD1	Body;5'UTR;1stExon;Body	0.0139896	0.00277297	0.0112166	0.0127897
cg02463440	PIWIL2;PIWIL2	5'UTR;TSS200	0.879745	0.655547	0.224199	0.0382261
cg02473594	NA	NA	0.440301	0.766279	-0.325978	0.0493021
cg02517497	CHST4;CHST4	3'UTR;3'UTR	0.368974	0.743445	-0.374471	0.021507
cg02537883	NA	NA	0.555678	0.867007	-0.31133	0.0422709
cg02546833	NA	NA	0.523707	0.831173	-0.307466	0.0422709
cg02576220	KCNH8	Body	0.775111	0.959735	-0.184624	0.0127897
cg02583589	NA	NA	0.322227	0.702454	-0.380227	0.0270503
cg02596427	TTC7A	Body	0.753773	0.405024	0.348749	0.0493021
cg02618319	USP2	5'UTR	0.786651	0.501866	0.284785	0.0422709
cg02644510	NA	NA	0.56676	0.199428	0.367331	0.0422709
cg02657654	NA	NA	0.676852	0.343837	0.333015	0.0422709
cg02662495	NA	NA	0.225662	0.512376	-0.286714	0.0127897
cg02696327	CBLN1	3'UTR	0.616689	0.262439	0.35425	0.0382261
cg02730990	NA	NA	0.492343	0.812675	-0.320332	0.0382261
cg02735829	OR2Y1	TSS1500	0.233107	0.532533	-0.299427	0.0127897
cg02749105	ZNF837;ZNF837	3'UTR;3'UTR	0.808364	0.528692	0.279672	0.0270503
cg02752529	FBXL14	Body	0.775587	0.480037	0.295551	0.0382261
cg02788731	OR2G2	TSS200	0.398898	0.742745	-0.343847	0.0422709
cg02796568	SYNE1;SYNE1	Body;Body	0.522355	0.855839	-0.333483	0.0493021
cg02805814	NA	NA	0.865134	0.630162	0.234972	0.0326942
cg02824873	NA	NA	0.877478	0.608812	0.268665	0.021507
cg02842704	GLRA1;GLRA1	TSS1500;TSS1500	0.22449	0.512201	-0.287711	0.0270503
cg02854396	TRHDE	Body	0.293559	0.725739	-0.43218	0.0326942
cg02874768	NA	NA	0.691574	0.922518	-0.230944	0.0326942
cg02898539	NA	NA	0.641079	0.909437	-0.268357	0.021507
cg02914112	NA	NA	0.555399	0.841009	-0.28561	0.0270503
cg02926033	DPP6;DPP6;DPP6	Body;Body;Body	0.446244	0.776914	-0.33067	0.0326942
cg02946850	GRM8;GRM8;GRM8	1stExon;Body;Body	0.447588	0.804158	-0.356569	0.0382261
cg02947862	NA	NA	0.473806	0.795424	-0.321618	0.0382261
cg02966841	MYT1L	Body	0.58225	0.867251	-0.285001	0.0422709
cg02973057	SMTN;SMTN;SMTN	Body;Body;Body	0.760126	0.356455	0.403671	0.0270503
cg02982238	NA	NA	0.349651	0.672075	-0.322425	0.0422709
cg02987523	NA	NA	0.479999	0.777664	-0.297665	0.0493021
cg02998240	NA	NA	0.716693	0.375005	0.341688	0.0422709
cg03013817	FSIP1	5'UTR	0.189205	0.467553	-0.278348	0.0127897
cg03015368	GRIN2A;GRIN2A;GRIN2A	Body;Body;Body	0.367975	0.721523	-0.353547	0.0422709
cg03079395	NA	NA	0.567883	0.234595	0.333289	0.0127897
cg03108373	ZNF804B	Body	0.342724	0.6622	-0.319476	0.0382261
cg03132806	GRM6	Body	0.628761	0.896688	-0.267927	0.0382261
cg03142256	NA	NA	0.536447	0.816908	-0.280461	0.0382261
cg03187668	OR4C6	TSS1500	0.300134	0.646324	-0.34619	0.0382261
cg03221054	CALCR;MIR653;CALCR;MIR489;CALCR	Body;TSS1500;Body;TSS200;Body	0.571818	0.879582	-0.307764	0.0422709
cg03222834	SHISA9	Body	0.296554	0.623344	-0.32679	0.0270503
cg03252986	ZNF805;ZNF805	TSS1500;TSS1500	0.221455	0.050472	0.170983	0.0422709
cg03270374	NA	NA	0.651209	0.909829	-0.25862	0.0422709
cg03276000	DPP6;DPP6;DPP6	Body;Body;Body	0.285787	0.669092	-0.383305	0.0493021
cg03283235	TMEM132D	Body	0.358077	0.738195	-0.380118	0.0422709
cg03296565	NA	NA	0.453358	0.815225	-0.361868	0.0270503
cg03306946	NA	NA	0.712733	0.923106	-0.210373	0.021507
cg03316101	OR52M1	1stExon	0.286404	0.670221	-0.383817	0.0157196
cg03339321	TRIM31	5'UTR	0.316867	0.663701	-0.346834	0.0127897
cg03344433	NA	NA	0.446553	0.873678	-0.427125	0.0157196
cg03369247	SLC18A1;SLC18A1;SLC18A1;SLC18A1	Body;Body;Body;Body	0.519843	0.836595	-0.316752	0.0382261
cg03384552	NA	NA	0.547882	0.840989	-0.293107	0.0493021
cg03396151	MEIS2;MEIS2;MEIS2;MEIS2;MEIS2;MEIS2;MEIS2	Body;Body;Body;Body;Body;Body;Body	0.624505	0.143414	0.481092	0.0326942
cg03416601	HSD17B2	3'UTR	0.563467	0.864744	-0.301277	0.0493021
cg03424345	NA	NA	0.291819	0.676628	-0.384809	0.0422709
cg03431846	REC8;REC8	TSS200;TSS200	0.595269	0.21053	0.384739	0.0382261
cg03442534	NA	NA	0.609074	0.882498	-0.273424	0.0493021
cg03475044	NA	NA	0.329898	0.668306	-0.338408	0.0127897
cg03480068	ADARB2	Body	0.447759	0.817074	-0.369315	0.0326942
cg03496520	NA	NA	0.435258	0.766502	-0.331244	0.0270503
cg03514933	NA	NA	0.627524	0.911619	-0.284095	0.0422709
cg03527683	GRM8;GRM8;GRM8	Body;Body;Body	0.414447	0.778791	-0.364344	0.0382261
cg03536885	HOXA3	5'UTR	0.835798	0.558466	0.277331	0.021507
cg03585329	NA	NA	0.313559	0.68533	-0.371771	0.0382261
cg03587117	CNTN5;CNTN5	3'UTR;3'UTR	0.526342	0.829547	-0.303206	0.0493021
cg03602212	NA	NA	0.423201	0.839305	-0.416104	0.0422709
cg03602321	NA	NA	0.352672	0.724389	-0.371717	0.0326942
cg03602500	KIR3DX1	Body	0.447546	0.805621	-0.358076	0.0326942
cg03616148	GRIN2A;GRIN2A;GRIN2A	Body;Body;Body	0.288662	0.629008	-0.340347	0.021507
cg03618016	OR2G3	1stExon	0.426018	0.777516	-0.351498	0.0157196
cg03629497	CSMD3;CSMD3	Body;Body	0.520932	0.851875	-0.330943	0.0422709
cg03658003	SIAH1	5'UTR	0.828328	0.556303	0.272025	0.0270503
cg03670736	GRIN2B	Body	0.347901	0.695022	-0.347121	0.0382261
cg03703111	NR2F1	Body	0.800821	0.484278	0.316544	0.0157196
cg03707945	NA	NA	0.214685	0.518032	-0.303347	0.0326942
cg03714110	NR2F1	Body	0.591882	0.253088	0.338794	0.0270503
cg03738936	NA	NA	0.531174	0.862758	-0.331584	0.0422709
cg03823352	CNTN5;CNTN5	Body;Body	0.438093	0.823089	-0.384996	0.021507
cg03825810	SCN11A	3'UTR	0.502252	0.804208	-0.301956	0.0270503
cg03827327	NA	NA	0.480828	0.799646	-0.318818	0.0493021
cg03846107	NA	NA	0.272087	0.656228	-0.384141	0.0422709
cg03875678	GZMB	TSS200	0.125401	0.379163	-0.253762	0.0326942
cg03878722	NA	NA	0.528313	0.850703	-0.32239	0.0493021
cg03950599	NA	NA	0.873033	0.628146	0.244887	0.0326942
cg03978169	HLA-DPB2	Body	0.468424	0.849306	-0.380882	0.0326942
cg04021697	WDR8	TSS1500	0.296857	0.0705243	0.226333	0.021507
cg04029933	C20orf112	5'UTR	0.881749	0.66416	0.21759	0.0422709
cg04076817	CHST4;CHST4	Body;Body	0.377274	0.685569	-0.308295	0.0493021
cg04096519	GPR44	Body	0.844448	0.587649	0.256799	0.0157196
cg04102905	OR2T34	TSS1500	0.241903	0.591462	-0.349559	0.0127897
cg04149978	CASZ1;CASZ1	5'UTR;5'UTR	0.764598	0.475898	0.2887	0.0493021
cg04177287	KCNIP4	5'UTR	0.293513	0.678012	-0.384498	0.0270503
cg04178858	RAPGEFL1	TSS200	0.300617	0.0631962	0.237421	0.0422709
cg04223553	NA	NA	0.712799	0.391102	0.321697	0.0422709
cg04234597	NA	NA	0.258541	0.61636	-0.357819	0.0493021
cg04239786	FGF10	Body	0.714594	0.924952	-0.210358	0.021507
cg04242070	NA	NA	0.381003	0.737408	-0.356405	0.0157196
cg04249559	B4GALNT3	Body	0.454432	0.785595	-0.331163	0.0326942
cg04257752	C21orf29;KRTAP12-3	Body;TSS1500	0.278554	0.596294	-0.31774	0.0127897
cg04268624	NA	NA	0.786033	0.497307	0.288726	0.0422709
cg04303500	NA	NA	0.495304	0.871205	-0.375901	0.0422709
cg04309234	NA	NA	0.706059	0.363235	0.342824	0.0422709
cg04337176	NA	NA	0.365051	0.723983	-0.358932	0.0382261
cg04365980	CLEC3A	Body	0.323429	0.706994	-0.383564	0.0382261
cg04369491	MBOAT1	Body	0.67095	0.340978	0.329971	0.021507
cg04386759	NA	NA	0.844863	0.589825	0.255039	0.0326942
cg04421583	NA	NA	0.582827	0.849868	-0.267041	0.0157196
cg04422802	NA	NA	0.420719	0.751104	-0.330385	0.0422709
cg04431331	NA	NA	0.26557	0.647378	-0.381808	0.0127897
cg04436634	OR10Z1	TSS1500	0.362053	0.682339	-0.320287	0.0422709
cg04454807	EIF3IP1	TSS200	0.59854	0.88515	-0.28661	0.0422709
cg04475095	NA	NA	0.53757	0.848501	-0.31093	0.0422709
cg04477404	NA	NA	0.558019	0.914184	-0.356165	0.0157196
cg04487205	C17orf98	1stExon	0.797574	0.513535	0.28404	0.021507
cg04487296	NA	NA	0.678044	0.313447	0.364597	0.0270503
cg04490211	NA	NA	0.369432	0.75276	-0.383328	0.0493021
cg04507915	TRIM71	Body	0.72893	0.399842	0.329088	0.0326942
cg04550474	LOC642006	Body	0.201397	0.500847	-0.29945	0.0422709
cg04558424	C16orf74	Body	0.788029	0.482267	0.305762	0.0326942
cg04568774	CHST4;CHST4	5'UTR;5'UTR	0.395434	0.761199	-0.365765	0.0382261
cg04638205	NA	NA	0.37822	0.809524	-0.431304	0.0157196
cg04640809	NA	NA	0.603068	0.884984	-0.281916	0.0382261
cg04662836	NA	NA	0.530341	0.854169	-0.323828	0.0270503
cg04680535	SDK1	Body	0.669922	0.902596	-0.232674	0.0326942
cg04683509	PPP1R13L;PPP1R13L	Body;Body	0.930556	0.725682	0.204874	0.021507
cg04706044	NA	NA	0.603249	0.87213	-0.268881	0.0270503
cg04740898	BZRAP1;BZRAP1	Body;Body	0.752638	0.442909	0.309728	0.0157196
cg04741366	NA	NA	0.551323	0.880818	-0.329495	0.0422709
cg04745064	NA	NA	0.325704	0.664744	-0.33904	0.0382261
cg04788987	MDGA2	Body	0.620381	0.875891	-0.25551	0.0493021
cg04847825	NA	NA	0.250426	0.550835	-0.300409	0.0382261
cg04849378	TRHDE	Body	0.688386	0.926129	-0.237743	0.0422709
cg04892646	NA	NA	0.495804	0.795714	-0.29991	0.0127897
cg04913979	SHOX2;SHOX2;SHOX2	Body;Body;Body	0.600625	0.276116	0.324509	0.0326942
cg04925956	TMEM132D	Body	0.328038	0.707285	-0.379247	0.0422709
cg04993279	NA	NA	0.691968	0.343303	0.348665	0.0127897
cg04995095	CD300E	Body	0.399725	0.721005	-0.32128	0.0493021
cg05009047	FAM100A	3'UTR	0.799061	0.51009	0.288971	0.021507
cg05017628	NA	NA	0.844817	0.493714	0.351103	0.0382261
cg05020759	NA	NA	0.39738	0.755691	-0.358311	0.0326942
cg05053327	CNTNAP1	Body	0.853412	0.526603	0.326809	0.0422709
cg05107535	NA	NA	0.729791	0.380228	0.349563	0.0127897
cg05138768	NA	NA	0.584428	0.88788	-0.303451	0.0422709
cg05140593	NA	NA	0.634615	0.888174	-0.253558	0.0493021
cg05143386	OR7G2	1stExon	0.442506	0.752022	-0.309516	0.0422709
cg05155809	NA	NA	0.525137	0.846014	-0.320878	0.0270503
cg05162306	NA	NA	0.798246	0.466542	0.331703	0.0127897
cg05187154	NA	NA	0.383839	0.740933	-0.357094	0.021507
cg05196969	NA	NA	0.298096	0.0770192	0.221077	0.0422709
cg05210798	FLJ36777	TSS1500	0.31303	0.0589417	0.254088	0.0493021
cg05212510	KCNG2	TSS200	0.910048	0.724478	0.18557	0.0382261
cg05221326	NA	NA	0.39607	0.721622	-0.325552	0.0422709
cg05232914	OR5H6	1stExon	0.531409	0.877198	-0.345789	0.0157196
cg05237374	GPHN;GPHN	Body;Body	0.689707	0.341758	0.347949	0.0270503
cg05255351	LPCAT1	Body	0.654353	0.297308	0.357044	0.0493021
cg05273533	NA	NA	0.40753	0.825038	-0.417508	0.0270503
cg05289983	NA	NA	0.361154	0.75554	-0.394386	0.0326942
cg05300697	BRP44;DCAF6;BRP44;BRP44;DCAF6	TSS1500;TSS1500;5'UTR;TSS1500;TSS1500	0.0156828	0.00338074	0.0123021	0.0127897
cg05316785	NA	NA	0.301202	0.648754	-0.347552	0.0382261
cg05340803	DSCAM	Body	0.42323	0.744905	-0.321675	0.0382261
cg05343289	SELP	TSS1500	0.409309	0.764165	-0.354856	0.0493021
cg05349159	OR2C3;LOC148824	Body;TSS1500	0.546089	0.867042	-0.320953	0.0270503
cg05351173	NA	NA	0.593193	0.866784	-0.273591	0.0422709
cg05353872	OR2M3	1stExon	0.323971	0.674687	-0.350716	0.0127897
cg05365532	LILRB1	TSS1500	0.193109	0.511087	-0.317977	0.0270503
cg05454961	NA	NA	0.388706	0.800211	-0.411505	0.0422709
cg05481163	NA	NA	0.466768	0.841276	-0.374508	0.0382261
cg05486035	NA	NA	0.626945	0.256708	0.370237	0.0422709
cg05488632	EPHX3;EPHX3;EPHX3	1stExon;5'UTR;5'UTR	0.604697	0.272074	0.332623	0.0382261
cg05489904	SCGB3A2	TSS1500	0.457676	0.78551	-0.327834	0.0422709
cg05543520	LRIG1	Body	0.817138	0.549039	0.268099	0.0382261
cg05557291	KDM2B;KDM2B	Body;Body	0.870019	0.590773	0.279246	0.021507
cg05563813	CDC14C	TSS1500	0.494167	0.852086	-0.357919	0.0382261
cg05575614	NA	NA	0.460021	0.130932	0.329089	0.0127897
cg05582397	CLEC4D	3'UTR	0.306596	0.662918	-0.356322	0.0127897
cg05585513	NA	NA	0.601671	0.909132	-0.307461	0.0493021
cg05616589	NA	NA	0.184621	0.462254	-0.277633	0.0157196
cg05638493	SLC25A2	1stExon	0.718991	0.337202	0.381789	0.0270503
cg05678758	SHANK2	Body	0.559369	0.857893	-0.298524	0.0493021
cg05679609	NA	NA	0.77751	0.418747	0.358763	0.021507
cg05687617	SMTN;SMTN;SMTN	Body;Body;Body	0.772419	0.488089	0.28433	0.021507
cg05700339	CIDEA;CIDEA	Body;TSS200	0.292077	0.0431813	0.248896	0.0493021
cg05711235	NA	NA	0.604749	0.275033	0.329716	0.0157196
cg05740582	HPYR1	TSS1500	0.607175	0.908713	-0.301538	0.0270503
cg05756780	IL6R;IL6R	Body;Body	0.725243	0.423407	0.301837	0.0422709
cg05770314	KIF2B	TSS200	0.610691	0.890157	-0.279466	0.0326942
cg05787556	TLX3	TSS1500	0.518376	0.192415	0.325961	0.0422709
cg05802478	TNK2	5'UTR	0.591392	0.1741	0.417292	0.0493021
cg05804220	DUOX1;DUOX1;DUOXA1	TSS200;TSS200;TSS200	0.338657	0.0597159	0.278941	0.0422709
cg05841440	KCNK6	TSS200	0.201646	0.0359671	0.165678	0.0382261
cg05845376	SLC25A2	TSS200	0.815018	0.393741	0.421277	0.0382261
cg05881682	NA	NA	0.46089	0.78216	-0.321271	0.0382261
cg05935520	NA	NA	0.514684	0.820306	-0.305622	0.0382261
cg05938001	DLX1;DLX1	Body;3'UTR	0.715638	0.384495	0.331143	0.021507
cg05943574	OR2G6	1stExon	0.401332	0.754173	-0.352841	0.0382261
cg05964600	HCN1	Body	0.414975	0.807534	-0.39256	0.0127897
cg05989672	DPP6	Body	0.507121	0.862004	-0.354883	0.0493021
cg06029700	SCNN1A;SCNN1A;SCNN1A	Body;Body;Body	0.728481	0.391855	0.336626	0.0493021
cg06070445	BCL6;BCL6;BCL6	5'UTR;5'UTR;TSS1500	0.745678	0.387036	0.358642	0.0326942
cg06084534	OR6K6	1stExon	0.600151	0.876533	-0.276382	0.0493021
cg06090895	NA	NA	0.374244	0.723806	-0.349562	0.0422709
cg06092178	NA	NA	0.589458	0.912409	-0.322951	0.0382261
cg06097540	NA	NA	0.675628	0.901788	-0.22616	0.0382261
cg06112654	NA	NA	0.425426	0.167117	0.258309	0.0493021
cg06120359	NA	NA	0.38706	0.75886	-0.371799	0.021507
cg06125080	NA	NA	0.578695	0.86834	-0.289645	0.0493021
cg06207120	NA	NA	0.805899	0.379473	0.426426	0.0127897
cg06245037	ALX4	TSS1500	0.370793	0.0662026	0.30459	0.0382261
cg06362313	GAPDH	Body	0.126832	0.413099	-0.286267	0.0127897
cg06362543	NA	NA	0.77134	0.46678	0.30456	0.021507
cg06378100	NA	NA	0.764092	0.46801	0.296082	0.021507
cg06395652	PCDH15;PCDH15;PCDH15;PCDH15	3'UTR;Body;Body;Body	0.61056	0.904235	-0.293675	0.0493021
cg06422351	NA	NA	0.323887	0.715755	-0.391869	0.0270503
cg06436658	ISPD;ISPD	Body;Body	0.629088	0.883349	-0.25426	0.0382261
cg06482220	NA	NA	0.622547	0.888814	-0.266267	0.0493021
cg06518781	NA	NA	0.469023	0.796783	-0.32776	0.0422709
cg06530725	DIO1;DIO1;DIO1;DIO1	Body;Body;3'UTR;Body	0.799874	0.45756	0.342314	0.0493021
cg06531870	NA	NA	0.225721	0.504526	-0.278805	0.0127897
cg06552160	MYT1L	Body	0.313246	0.716768	-0.403522	0.0127897
cg06581175	DLX6AS	Body	0.604583	0.1759	0.428683	0.0326942
cg06607594	NLRP2	Body	0.538726	0.868868	-0.330142	0.0127897
cg06612122	LOC644649	Body	0.564554	0.876142	-0.311588	0.0127897
cg06615816	NA	NA	0.253993	0.553792	-0.299799	0.0326942
cg06618740	NA	NA	0.772128	0.473551	0.298577	0.0127897
cg06679878	TMEM132D	Body	0.311564	0.697861	-0.386297	0.0270503
cg06735218	OR51E1	TSS1500	0.531533	0.844222	-0.31269	0.0326942
cg06741096	NA	NA	0.451724	0.847549	-0.395826	0.0382261
cg06759944	NA	NA	0.558949	0.857768	-0.298819	0.0382261
cg06794374	LOC643955	TSS1500	0.651864	0.91558	-0.263716	0.0493021
cg06812793	FAM190A	Body	0.595785	0.921663	-0.325879	0.0326942
cg06837778	NA	NA	0.349534	0.673777	-0.324243	0.0422709
cg06872010	FAM66A	Body	0.500106	0.806511	-0.306406	0.0270503
cg06876311	SLC16A8	TSS200	0.774622	0.480128	0.294494	0.0270503
cg06879704	NA	NA	0.67943	0.904812	-0.225382	0.0422709
cg06883496	NA	NA	0.585872	0.186275	0.399598	0.0127897
cg06902099	ANKS1A	Body	0.620455	0.301834	0.318621	0.0493021
cg06968241	HLA-DRA	Body	0.538076	0.826382	-0.288306	0.0493021
cg06972389	NA	NA	0.461123	0.792851	-0.331728	0.0382261
cg07026666	SOX13	5'UTR	0.749011	0.452399	0.296612	0.0493021
cg07053841	OR2W1	1stExon	0.19946	0.503164	-0.303704	0.0127897
cg07056236	NA	NA	0.593122	0.901897	-0.308775	0.0493021
cg07067993	TMEM132D	Body	0.227744	0.557019	-0.329275	0.0493021
cg07090701	C1QL2	Body	0.312859	0.0703303	0.242529	0.0382261
cg07109453	NA	NA	0.548045	0.196506	0.351539	0.0382261
cg07143815	NA	NA	0.193435	0.456907	-0.263472	0.0422709
cg07151236	NA	NA	0.45822	0.789848	-0.331628	0.0270503
cg07173635	NA	NA	0.375	0.11774	0.25726	0.0382261
cg07209009	NA	NA	0.81856	0.519473	0.299087	0.021507
cg07215693	PCDHA6;PCDHA2;PCDHA1;PCDHA7;PCDHA1;PCDHA6;PCDHA5;PCDHA3;PCDHA4;PCDHA7	Body;Body;Body;1stExon;Body;Body;Body;Body;Body;1stExon	0.799036	0.517104	0.281933	0.0157196
cg07235935	NDST4	Body	0.147633	0.413537	-0.265903	0.0127897
cg07268431	PTPN23	Body	0.733637	0.419347	0.31429	0.0326942
cg07285764	GRASP	Body	0.848721	0.584405	0.264315	0.0493021
cg07293445	KCP;KCP	Body;Body	0.346101	0.0815972	0.264504	0.0493021
cg07303143	KIAA1143;KIF15	TSS1500;Body	0.128037	0.363048	-0.235011	0.0127897
cg07329360	NA	NA	0.655475	0.303322	0.352152	0.0493021
cg07355926	NA	NA	0.555591	0.227394	0.328196	0.0422709
cg07396904	OR10G2	TSS1500	0.518167	0.881582	-0.363415	0.0493021
cg07405810	HCN1	Body	0.145072	0.412118	-0.267045	0.0422709
cg07470532	NA	NA	0.352002	0.790465	-0.438463	0.021507
cg07471018	COX7B2	TSS1500	0.269116	0.578258	-0.309141	0.0422709
cg07483065	NA	NA	0.616663	0.890939	-0.274276	0.0382261
cg07486821	NA	NA	0.314655	0.700716	-0.386061	0.0382261
cg07496545	SLC25A2	TSS200	0.783304	0.417843	0.365461	0.021507
cg07516252	REC8;REC8	TSS200;TSS200	0.519881	0.164223	0.355658	0.0422709
cg07598464	OR2M3	1stExon	0.258846	0.638276	-0.37943	0.021507
cg07614747	NA	NA	0.22626	0.569353	-0.343093	0.0127897
cg07646665	NA	NA	0.4663	0.816257	-0.349957	0.0127897
cg07648740	HTR5A	Body	0.191043	0.508985	-0.317943	0.0270503
cg07649045	NA	NA	0.386419	0.713192	-0.326773	0.0493021
cg07661389	OR2J3	1stExon	0.467483	0.798457	-0.330974	0.0326942
cg07697597	SCUBE1	TSS1500	0.427279	0.146719	0.28056	0.0326942
cg07727170	NA	NA	0.750478	0.413467	0.337011	0.0127897
cg07751325	GRM7;GRM7	Body;Body	0.642678	0.909374	-0.266696	0.0382261
cg07810282	TCERG1L	Body	0.607526	0.873513	-0.265987	0.0127897
cg07817928	OR10C1	1stExon	0.591841	0.876106	-0.284266	0.0270503
cg07819861	NA	NA	0.429459	0.802111	-0.372652	0.0382261
cg07833852	OR52E8	TSS200	0.665473	0.917676	-0.252203	0.0270503
cg07851948	OR8K3	TSS200	0.62258	0.900982	-0.278402	0.0157196
cg07891120	NA	NA	0.558387	0.846265	-0.287878	0.0326942
cg07925824	GLT1D1	Body	0.586274	0.914635	-0.328361	0.0127897
cg08000731	NA	NA	0.721788	0.382392	0.339396	0.0326942
cg08006646	NA	NA	0.649158	0.928201	-0.279043	0.0422709
cg08018143	NA	NA	0.307012	0.651261	-0.344249	0.021507
cg08097817	KRTAP11-1	TSS1500	0.499013	0.837115	-0.338101	0.0382261
cg08149193	ALX4	TSS1500	0.518833	0.113285	0.405548	0.0382261
cg08169341	KIAA0146	Body	0.610611	0.212985	0.397625	0.0382261
cg08177968	LOC644649	Body	0.535919	0.884919	-0.348999	0.0493021
cg08222702	NA	NA	0.620734	0.876896	-0.256161	0.021507
cg08236285	CSMD1	Body	0.390649	0.743372	-0.352723	0.0270503
cg08239893	NA	NA	0.559142	0.845353	-0.286211	0.0382261
cg08244303	HSD17B2	Body	0.580753	0.86824	-0.287487	0.0157196
cg08246090	NA	NA	0.352232	0.724239	-0.372007	0.0157196
cg08261450	TMEM132D	Body	0.157805	0.48717	-0.329365	0.0326942
cg08269733	CDH8	5'UTR	0.396521	0.874355	-0.477833	0.0422709
cg08281123	NA	NA	0.392823	0.829822	-0.436999	0.0157196
cg08305879	NA	NA	0.558125	0.883748	-0.325623	0.0270503
cg08316234	KIF2B	TSS1500	0.492631	0.794163	-0.301531	0.0382261
cg08326019	LPPR2;LPPR2	Body;Body	0.827603	0.529195	0.298408	0.0270503
cg08349497	NA	NA	0.15313	0.474153	-0.321022	0.0326942
cg08415557	OR7G1	TSS200	0.451517	0.799006	-0.347489	0.021507
cg08450807	SLC10A2	Body	0.568203	0.91566	-0.347458	0.021507
cg08457898	EPHX3;EPHX3;EPHX3	5'UTR;TSS1500;1stExon	0.560546	0.209032	0.351515	0.0326942
cg08474859	NA	NA	0.414031	0.141945	0.272087	0.0157196
cg08475244	NA	NA	0.42569	0.783568	-0.357878	0.0493021
cg08493762	NA	NA	0.318758	0.636085	-0.317326	0.021507
cg08565979	NA	NA	0.533075	0.850209	-0.317134	0.0493021
cg08610426	IZUMO1	5'UTR	0.812561	0.390413	0.422149	0.0127897
cg08637514	GIMAP7	5'UTR	0.406116	0.714874	-0.308757	0.0493021
cg08668790	ZNF154	TSS200	0.544834	0.0773172	0.467517	0.0422709
cg08690459	NR1H3;NR1H3;NR1H3;NR1H3;NR1H3	1stExon;5'UTR;1stExon;5'UTR;5'UTR	0.450985	0.140082	0.310903	0.0422709
cg08690999	NR2F1	Body	0.792267	0.429842	0.362425	0.0127897
cg08714590	FZD1	1stExon	0.724717	0.391216	0.333501	0.0127897
cg08749351	TIMP2	Body	0.744901	0.434999	0.309902	0.0127897
cg08756898	NA	NA	0.332103	0.664997	-0.332893	0.0382261
cg08786370	NA	NA	0.831911	0.511746	0.320165	0.0422709
cg08797598	FOXK1	Body	0.861864	0.608012	0.253851	0.0493021
cg08815506	GPM6A;GPM6A	5'UTR;Body	0.533056	0.819425	-0.286369	0.0422709
cg08833741	NA	NA	0.835607	0.483918	0.351689	0.0127897
cg08840441	GMIP	Body	0.756145	0.386776	0.369369	0.0127897
cg08850461	NA	NA	0.636645	0.282629	0.354016	0.0127897
cg08851837	CCDC102A	Body	0.760576	0.402943	0.357632	0.0422709
cg08873940	CTU1	Body	0.91027	0.697009	0.213261	0.0326942
cg08886154	PAX4	TSS1500	0.323662	0.682536	-0.358874	0.021507
cg08888203	C3orf24;C3orf24	TSS200;TSS200	0.886897	0.67908	0.207818	0.021507
cg08956101	DGKB;DGKB	Body;Body	0.572117	0.87416	-0.302042	0.0157196
cg09006039	NA	NA	0.320855	0.730326	-0.409471	0.0270503
cg09012091	GPLD1	Body	0.509249	0.820792	-0.311543	0.0127897
cg09044294	NRXN1;NRXN1;NRXN1	Body;Body;Body	0.491323	0.835414	-0.344091	0.0382261
cg09044656	TMEM132D	Body	0.543961	0.845244	-0.301283	0.0326942
cg09099868	NA	NA	0.755865	0.408492	0.347373	0.0157196
cg09106999	CDK2;SILV;CDK2	TSS1500;TSS1500;TSS1500	0.502755	0.196011	0.306744	0.0326942
cg09115607	NA	NA	0.392041	0.776863	-0.384823	0.0493021
cg09127044	NA	NA	0.524122	0.203445	0.320677	0.0422709
cg09169356	NA	NA	0.29401	0.711393	-0.417383	0.0127897
cg09181861	NA	NA	0.876925	0.618461	0.258464	0.021507
cg09185990	ABCC9;ABCC9;ABCC9	TSS1500;TSS1500;TSS1500	0.412202	0.745709	-0.333508	0.0326942
cg09187505	NA	NA	0.714363	0.391174	0.323189	0.021507
cg09188099	NA	NA	0.607692	0.257475	0.350217	0.0422709
cg09235702	VN1R4	TSS1500	0.433053	0.747036	-0.313983	0.0422709
cg09267427	NCOR2;NCOR2	Body;Body	0.703824	0.366852	0.336973	0.0422709
cg09316607	ADARB2	Body	0.421154	0.803591	-0.382437	0.0270503
cg09326702	SLC22A11;SLC22A11	5'UTR;1stExon	0.839609	0.558409	0.2812	0.0127897
cg09335647	MIR548I4;CNTNAP2	Body;Body	0.282431	0.659934	-0.377503	0.0157196
cg09340639	FCRL1;FCRL1;FCRL1	Body;Body;Body	0.11693	0.391679	-0.274749	0.0157196
cg09375907	CRISP3	5'UTR	0.389802	0.766068	-0.376266	0.0382261
cg09441395	SENP1;PFKM	TSS1500;5'UTR	0.0128649	0.00284655	0.0100183	0.0157196
cg09446567	NA	NA	0.677492	0.909602	-0.23211	0.0493021
cg09447450	NA	NA	0.345323	0.570128	-0.224805	0.0493021
cg09451235	ZDHHC1	Body	0.487506	0.105645	0.381861	0.0326942
cg09484032	NA	NA	0.73402	0.390996	0.343023	0.0127897
cg09486367	CA10;CA10;CA10	Body;Body;Body	0.561482	0.848422	-0.28694	0.0422709
cg09499256	FPR2	TSS1500	0.23934	0.547593	-0.308253	0.0127897
cg09533178	PPP1R12C	TSS1500	0.835391	0.545627	0.289764	0.0270503
cg09551916	CFHR2	TSS1500	0.366091	0.681656	-0.315565	0.0422709
cg09593860	ZBTB16	TSS1500	0.75668	0.425891	0.330789	0.0493021
cg09611226	KIAA0182;KIAA0182	5'UTR;Body	0.897861	0.677928	0.219933	0.0493021
cg09611685	NA	NA	0.68215	0.919295	-0.237145	0.0270503
cg09623018	GPR158	Body	0.306722	0.652904	-0.346182	0.0422709
cg09650495	NA	NA	0.184011	0.454014	-0.270004	0.0382261
cg09692663	ZNF398;ZNF425	5'UTR;TSS1500	0.0166702	0.00413892	0.0125313	0.0326942
cg09705798	ATP10B	Body	0.283202	0.656101	-0.372899	0.0127897
cg09721612	NA	NA	0.367949	0.691442	-0.323493	0.0493021
cg09802818	LOC283404	TSS200	0.788701	0.472197	0.316505	0.0493021
cg09803262	DLX6AS	Body	0.687366	0.280792	0.406573	0.0270503
cg09904358	KIAA1217	5'UTR	0.418978	0.828737	-0.409758	0.0382261
cg09939079	YEATS4	TSS1500	0.191581	0.472326	-0.280745	0.0127897
cg10002131	BIRC8;BIRC8	5'UTR;1stExon	0.440149	0.790355	-0.350207	0.0326942
cg10023855	HLA-DQA2	Body	0.446276	0.775514	-0.329237	0.0422709
cg10024730	NA	NA	0.563878	0.229001	0.334877	0.0270503
cg10035812	GALNT14	Body	0.574795	0.856955	-0.28216	0.021507
cg10041417	SMOC2;SMOC2	Body;Body	0.407556	0.735929	-0.328373	0.0127897
cg10065823	C9orf129;C9orf129	1stExon;5'UTR	0.569484	0.161683	0.407801	0.0493021
cg10095777	C6orf27	Body	0.748148	0.338495	0.409654	0.0157196
cg10130900	SLC12A4;SLC12A4;SLC12A4	TSS1500;TSS1500;TSS1500	0.353263	0.105432	0.247831	0.0326942
cg10162227	NA	NA	0.470406	0.799714	-0.329308	0.0382261
cg10172584	YJEFN3	TSS200	0.797327	0.421282	0.376046	0.0157196
cg10242602	ZFP42	TSS200	0.591438	0.278082	0.313357	0.0422709
cg10305299	DEFB115	TSS1500	0.39218	0.744093	-0.351913	0.0270503
cg10327756	ADAM29;ADAM29;ADAM29;ADAM29	5'UTR;5'UTR;5'UTR;5'UTR	0.31583	0.637608	-0.321778	0.0157196
cg10365900	ODZ4	Body	0.562637	0.849646	-0.287009	0.0157196
cg10370426	NA	NA	0.82081	0.498484	0.322325	0.0270503
cg10418524	HOXD13	TSS1500	0.383399	0.108735	0.274663	0.0326942
cg10440696	OR52N1	1stExon	0.431791	0.740239	-0.308447	0.0493021
cg10447095	NA	NA	0.396381	0.744504	-0.348123	0.0422709
cg10469791	GRXCR1	TSS200	0.200338	0.511314	-0.310976	0.021507
cg10503827	GPR37	Body	0.279913	0.575607	-0.295694	0.0493021
cg10511988	VAX1	3'UTR	0.647524	0.3129	0.334625	0.0493021
cg10626169	ABCA13	Body	0.415907	0.727963	-0.312056	0.0422709
cg10643236	OR14J1	1stExon	0.463683	0.80401	-0.340327	0.0326942
cg10648960	TTYH3	Body	0.643865	0.313918	0.329947	0.0382261
cg10652558	ZNF479	TSS1500	0.264399	0.658848	-0.394449	0.0127897
cg10652915	NA	NA	0.783874	0.497187	0.286687	0.0422709
cg10709593	DLX1;DLX1	Body;3'UTR	0.515244	0.199084	0.31616	0.0326942
cg10729854	NA	NA	0.363446	0.699594	-0.336148	0.0326942
cg10765655	NA	NA	0.378203	0.715629	-0.337427	0.0382261
cg10861722	UNC5D	Body	0.591446	0.903235	-0.311788	0.0127897
cg10907582	NA	NA	0.480478	0.793406	-0.312928	0.0382261
cg10909501	NA	NA	0.494288	0.816782	-0.322494	0.0382261
cg10948698	NA	NA	0.277189	0.649979	-0.37279	0.0382261
cg10950857	NA	NA	0.696837	0.935422	-0.238584	0.0382261
cg10962805	CNTNAP5	3'UTR	0.328289	0.65034	-0.32205	0.0127897
cg10976311	NA	NA	0.198212	0.475954	-0.277742	0.0127897
cg10997718	TBR1	Body	0.609929	0.276836	0.333093	0.0493021
cg11006791	NA	NA	0.435903	0.829236	-0.393334	0.0382261
cg11038054	LRP1B	Body	0.329838	0.647807	-0.317969	0.0157196
cg11049961	NA	NA	0.447894	0.772466	-0.324571	0.0382261
cg11070489	NA	NA	0.646064	0.911218	-0.265154	0.0382261
cg11100804	PCDHGA4;PCDHGA6;PCDHGA1;PCDHGA8;PCDHGA5;PCDHGB1;PCDHGB4;PCDHGA3;PCDHGA2;PCDHGA9;PCDHGA7;PCDHGB2;PCDHGB5;PCDHGA9;PCDHGB3	Body;Body;Body;Body;Body;Body;Body;Body;Body;1stExon;Body;Body;Body;1stExon;Body	0.679484	0.312796	0.366688	0.0493021
cg11137605	NA	NA	0.587305	0.860779	-0.273475	0.0422709
cg11182160	NA	NA	0.422491	0.787896	-0.365404	0.0382261
cg11243283	NA	NA	0.421352	0.734161	-0.312809	0.0422709
cg11245989	NA	NA	0.447153	0.771139	-0.323986	0.0382261
cg11257823	MYO1C;MYO1C	5'UTR;Body	0.217594	0.0506061	0.166988	0.0422709
cg11284959	NA	NA	0.238685	0.653554	-0.41487	0.0127897
cg11294513	ZNF154	Body	0.460257	0.0689075	0.39135	0.0493021
cg11321092	NA	NA	0.268775	0.596501	-0.327726	0.0382261
cg11323483	PIP	TSS1500	0.649698	0.905727	-0.256029	0.0326942
cg11332519	SSPN;SSPN	TSS200;TSS1500	0.329244	0.0946701	0.234574	0.0127897
cg11372818	NA	NA	0.876733	0.65549	0.221242	0.0422709
cg11377875	HMGCLL1;HMGCLL1	Body;Body	0.601503	0.903245	-0.301742	0.0422709
cg11391201	ALX4	TSS1500	0.54707	0.234978	0.312092	0.021507
cg11416276	GRID2	Body	0.525228	0.862706	-0.337478	0.0127897
cg11472521	DLX4;DLX4	Body;1stExon	0.635207	0.276037	0.35917	0.021507
cg11485894	ADARB2	Body	0.504363	0.817685	-0.313323	0.0326942
cg11556846	NA	NA	0.687213	0.347481	0.339732	0.0422709
cg11579116	EMR4P	TSS200	0.325153	0.685094	-0.359941	0.0157196
cg11588644	CYB5D1;LSMD1;LSMD1	TSS200;1stExon;5'UTR	0.0114935	0.0022636	0.00922994	0.0422709
cg11589932	BHLHA9	TSS200	0.499776	0.114929	0.384846	0.021507
cg11627823	NA	NA	0.731268	0.392411	0.338857	0.0127897
cg11629889	CNTNAP1	Body	0.882408	0.530955	0.351452	0.0127897
cg11632679	NA	NA	0.369722	0.723372	-0.35365	0.0382261
cg11638921	TMEM132D	Body	0.5532	0.899279	-0.346079	0.0270503
cg11643733	PPFIA2	5'UTR	0.424156	0.791078	-0.366922	0.0422709
cg11650648	GLP2R	Body	0.171353	0.434619	-0.263265	0.021507
cg11651936	NA	NA	0.690076	0.378213	0.311864	0.021507
cg11685162	NA	NA	0.868464	0.569557	0.298907	0.0127897
cg11686069	NA	NA	0.568136	0.871714	-0.303578	0.0422709
cg11741189	NA	NA	0.647605	0.272796	0.374809	0.0127897
cg11749672	CD37;CD37	Body;Body	0.755145	0.423395	0.33175	0.0157196
cg11751344	NA	NA	0.358565	0.740054	-0.381489	0.0326942
cg11768167	HLA-F;HLA-F;HLA-F	TSS1500;TSS1500;TSS1500	0.135597	0.334601	-0.199004	0.0493021
cg11838237	NA	NA	0.270996	0.617685	-0.34669	0.0270503
cg11854007	BASE	Body	0.128413	0.367819	-0.239406	0.0157196
cg11864327	ZFP2	5'UTR	0.472465	0.830817	-0.358352	0.0127897
cg11906285	NA	NA	0.453863	0.825553	-0.37169	0.0422709
cg11960677	MTMR9L	Body	0.629027	0.309036	0.319991	0.021507
cg12017745	EHBP1L1	Body	0.686729	0.247887	0.438842	0.0382261
cg12047941	NA	NA	0.741231	0.431255	0.309976	0.0127897
cg12055258	PTPRZ1	Body	0.454569	0.811731	-0.357162	0.0127897
cg12062156	NA	NA	0.523056	0.85006	-0.327004	0.0157196
cg12072770	NA	NA	0.724781	0.931137	-0.206356	0.0422709
cg12078958	NA	NA	0.616702	0.875947	-0.259245	0.0270503
cg12081389	OR2W1	1stExon	0.447789	0.764981	-0.317192	0.0422709
cg12085619	OR2T3	TSS200	0.372449	0.713466	-0.341017	0.0382261
cg12101474	NA	NA	0.384693	0.757905	-0.373212	0.0382261
cg12161971	USP35	Body	0.884116	0.673549	0.210567	0.0270503
cg12213062	SPEG	TSS200	0.520915	0.211621	0.309294	0.021507
cg12255501	NA	NA	0.41947	0.860149	-0.440679	0.0127897
cg12260798	HIST1H4F	TSS200	0.300644	0.0739359	0.226709	0.0493021
cg12311175	NDST3	Body	0.31433	0.683666	-0.369336	0.0382261
cg12324708	NA	NA	0.584423	0.874272	-0.289849	0.0422709
cg12353688	NA	NA	0.67211	0.306446	0.365664	0.0127897
cg12400861	NA	NA	0.619731	0.885567	-0.265836	0.0382261
cg12403132	NA	NA	0.359067	0.768452	-0.409386	0.0326942
cg12413606	MGC27382	Body	0.578369	0.887362	-0.308993	0.0326942
cg12446209	NRXN1;NRXN1	Body;Body	0.67998	0.917436	-0.237456	0.0382261
cg12501402	NA	NA	0.228612	0.553903	-0.325291	0.0157196
cg12547930	WFDC6	TSS1500	0.489848	0.793385	-0.303537	0.0493021
cg12553321	PGK2	TSS200	0.35391	0.724297	-0.370387	0.0127897
cg12566890	ADCY2	Body	0.49182	0.813306	-0.321485	0.021507
cg12593431	NA	NA	0.444672	0.688828	-0.244155	0.0422709
cg12628075	OR14J1	1stExon	0.303532	0.652054	-0.348522	0.0157196
cg12635314	NA	NA	0.418834	0.715391	-0.296558	0.0493021
cg12638558	GABRG3	Body	0.671341	0.901825	-0.230484	0.0422709
cg12640000	L1TD1;L1TD1	5'UTR;5'UTR	0.324074	0.0890235	0.23505	0.0382261
cg12647574	NA	NA	0.424118	0.151358	0.27276	0.0326942
cg12687069	OR51I2	TSS1500	0.431389	0.741603	-0.310214	0.0270503
cg12687463	CFHR1	TSS1500	0.372786	0.693588	-0.320802	0.0326942
cg12691004	KRCC1	5'UTR	0.527592	0.191479	0.336113	0.0382261
cg12756504	NA	NA	0.830512	0.441695	0.388817	0.0127897
cg12756893	NA	NA	0.545661	0.866021	-0.32036	0.0422709
cg12772613	NA	NA	0.513624	0.854666	-0.341042	0.0270503
cg12785694	SMC4;MIR15B;SMC4;MIR16-2	Body;TSS1500;Body;TSS1500	0.266416	0.584356	-0.31794	0.0382261
cg12810503	NA	NA	0.230934	0.592298	-0.361363	0.021507
cg12810626	LY9;LY9	TSS1500;TSS1500	0.448183	0.784714	-0.336531	0.0382261
cg12814353	NA	NA	0.379691	0.69834	-0.318649	0.0422709
cg12820134	TMEM132D	Body	0.395245	0.765548	-0.370304	0.0157196
cg12861170	YJEFN3	TSS200	0.789929	0.399542	0.390387	0.0127897
cg12885302	NA	NA	0.257997	0.562662	-0.304665	0.0493021
cg12886862	NA	NA	0.462107	0.842921	-0.380814	0.0382261
cg12961733	NA	NA	0.810561	0.541373	0.269189	0.0422709
cg12983682	NA	NA	0.507872	0.874478	-0.366606	0.0157196
cg12989342	CSMD1	Body	0.55027	0.891331	-0.34106	0.0270503
cg12990614	SOX10	Body	0.815363	0.511095	0.304268	0.0157196
cg13002222	NA	NA	0.343565	0.69457	-0.351005	0.0382261
cg13023584	PCDHGA4;PCDHGA12;PCDHGA11;PCDHGA11;PCDHGA9;PCDHGA1;PCDHGB1;PCDHGB6;PCDHGB3;PCDHGB7;PCDHGA6;PCDHGA8;PCDHGA10;PCDHGA5;PCDHGB4;PCDHGA3;PCDHGA2;PCDHGB2;PCDHGA7;PCDHGB5	Body;Body;Body;Body;Body;Body;Body;Body;Body;Body;Body;Body;Body;Body;Body;Body;Body;Body;Body;Body	0.868072	0.583791	0.284281	0.0127897
cg13027458	LOC644649	TSS200	0.249064	0.638563	-0.3895	0.0127897
cg13028819	NA	NA	0.429228	0.754903	-0.325675	0.0493021
cg13126638	SCNN1A	TSS1500	0.793735	0.466528	0.327207	0.0422709
cg13136824	NA	NA	0.639694	0.896738	-0.257044	0.0270503
cg13178198	ADARB2	Body	0.39799	0.788816	-0.390826	0.0127897
cg13187764	NA	NA	0.356098	0.0862858	0.269812	0.0422709
cg13212525	OTOL1	1stExon	0.574378	0.872769	-0.298391	0.0157196
cg13311805	OR4S2	TSS1500	0.554227	0.883903	-0.329676	0.0326942
cg13339771	NA	NA	0.58304	0.898245	-0.315205	0.0422709
cg13353015	CSMD2	Body	0.636976	0.84861	-0.211634	0.021507
cg13405381	NA	NA	0.540943	0.914047	-0.373105	0.0326942
cg13407975	CRLF1	Body	0.559444	0.198812	0.360632	0.0493021
cg13475248	PRSS35;PRSS35	Body;Body	0.761648	0.945488	-0.18384	0.021507
cg13498940	NA	NA	0.526297	0.82411	-0.297813	0.0127897
cg13499324	RFX3;RFX3	5'UTR;5'UTR	0.510539	0.815538	-0.304999	0.0422709
cg13502545	NA	NA	0.526476	0.885804	-0.359328	0.0382261
cg13520394	NDUFA4L2	TSS1500	0.30206	0.0682357	0.233825	0.0382261
cg13551505	CACNA2D4	Body	0.338314	0.679329	-0.341015	0.0382261
cg13569051	GSN;GSN;GSN;GSN;GSN;GSN;GSN	5'UTR;5'UTR;5'UTR;5'UTR;5'UTR;5'UTR;5'UTR	0.583142	0.273392	0.30975	0.0382261
cg13583523	NA	NA	0.451102	0.807281	-0.356179	0.0326942
cg13591848	SFXN3;PDZD7	TSS1500;Body	0.906018	0.653656	0.252362	0.0157196
cg13608458	NA	NA	0.530927	0.843697	-0.31277	0.0270503
cg13629358	ATP10B	Body	0.277319	0.591542	-0.314223	0.021507
cg13637269	NA	NA	0.501123	0.886521	-0.385398	0.0382261
cg13663644	DMRT3	Body	0.301781	0.655099	-0.353318	0.0382261
cg13684379	ADARB2	Body	0.608344	0.858885	-0.25054	0.0493021
cg13708803	NA	NA	0.164052	0.441665	-0.277613	0.0157196
cg13715827	NA	NA	0.543292	0.842011	-0.29872	0.0127897
cg13716768	NA	NA	0.482343	0.784206	-0.301863	0.0422709
cg13740135	PHLDB3	Body	0.796579	0.468361	0.328218	0.0157196
cg13740929	NA	NA	0.659401	0.34003	0.319371	0.0422709
cg13791589	SLC45A3	5'UTR	0.0151471	0.00351806	0.011629	0.0127897
cg13808058	ATP2B4;ATP2B4	5'UTR;5'UTR	0.770903	0.444911	0.325991	0.0422709
cg13816734	GPC5	Body	0.511794	0.829868	-0.318074	0.0270503
cg13819577	OR14C36	TSS200	0.615164	0.89206	-0.276896	0.0382261
cg13860283	OR9K2	1stExon	0.272899	0.57992	-0.307021	0.0382261
cg13876844	NA	NA	0.363102	0.675327	-0.312225	0.0422709
cg13887205	NA	NA	0.560104	0.243873	0.31623	0.0127897
cg13899143	NA	NA	0.650378	0.88721	-0.236831	0.0270503
cg13911501	TRAPPC9;TRAPPC9	Body;Body	0.796016	0.513226	0.282791	0.0127897
cg13912224	NA	NA	0.712825	0.40248	0.310345	0.0157196
cg13924715	NA	NA	0.745463	0.444701	0.300762	0.0493021
cg13927504	NA	NA	0.244709	0.587106	-0.342397	0.0270503
cg13945631	NA	NA	0.422999	0.783109	-0.36011	0.0493021
cg13975098	RGS10	TSS1500	0.630775	0.302278	0.328497	0.0382261
cg14001023	PGLYRP1;PGLYRP1	1stExon;5'UTR	0.625369	0.276702	0.348667	0.0422709
cg14005725	SH3GL2	Body	0.533926	0.863243	-0.329317	0.0157196
cg14038391	NA	NA	0.347704	0.0475603	0.300144	0.0270503
cg14042780	NA	NA	0.508571	0.833823	-0.325252	0.0326942
cg14094164	NA	NA	0.449002	0.77703	-0.328029	0.0493021
cg14135214	EPS8L2	TSS200	0.253659	0.0595757	0.194084	0.021507
cg14150186	CYLC2	Body	0.430377	0.748369	-0.317992	0.0382261
cg14153069	PHYHD1;PHYHD1;PHYHD1;PHYHD1;PHYHD1	1stExon;5'UTR;1stExon;TSS1500;5'UTR	0.815568	0.517851	0.297717	0.0270503
cg14159452	NA	NA	0.471439	0.864254	-0.392815	0.0326942
cg14163731	NA	NA	0.596189	0.925652	-0.329464	0.021507
cg14184077	GRXCR1	1stExon	0.301391	0.634647	-0.333256	0.0382261
cg14200725	KCNH3	Body	0.57038	0.233496	0.336884	0.0422709
cg14214856	NA	NA	0.403636	0.733949	-0.330312	0.0493021
cg14216734	MNDA	Body	0.559421	0.872664	-0.313242	0.0422709
cg14251471	NA	NA	0.682468	0.935477	-0.253009	0.0493021
cg14262681	NA	NA	0.538079	0.12254	0.415539	0.0422709
cg14299940	PHYHD1;PHYHD1;PHYHD1	Body;Body;Body	0.28208	0.0595386	0.222541	0.0493021
cg14354618	NA	NA	0.400665	0.899171	-0.498507	0.0382261
cg14400030	BCL7A;BCL7A	3'UTR;3'UTR	0.762598	0.430123	0.332476	0.0270503
cg14431361	NA	NA	0.767624	0.434756	0.332869	0.0270503
cg14462017	SYT4	Body	0.423543	0.766005	-0.342462	0.0127897
cg14463912	SFXN3;PDZD7	TSS1500;5'UTR	0.773735	0.448576	0.325159	0.0157196
cg14476745	LHX6;LHX6	Body;Body	0.834222	0.549263	0.284959	0.0382261
cg14479139	SLC10A2	TSS1500	0.453708	0.844884	-0.391177	0.0270503
cg14504768	TMEM132D	Body	0.47693	0.879113	-0.402183	0.0382261
cg14511647	OR51A2	TSS200	0.468218	0.841322	-0.373103	0.0157196
cg14515274	NA	NA	0.749888	0.950688	-0.200801	0.0157196
cg14516287	ASTN2;ASTN2;ASTN2	Body;Body;Body	0.284864	0.656163	-0.371299	0.0270503
cg14517119	HCN1	Body	0.406272	0.782028	-0.375756	0.0270503
cg14524476	DPP6	Body	0.415333	0.751193	-0.33586	0.0127897
cg14526375	NA	NA	0.271089	0.560788	-0.289699	0.0157196
cg14533651	GRIN2B	Body	0.599705	0.912298	-0.312593	0.0382261
cg14569837	OR5AS1	1stExon	0.437832	0.758155	-0.320323	0.0326942
cg14571539	NA	NA	0.29649	0.686145	-0.389654	0.0127897
cg14571552	NA	NA	0.435493	0.112248	0.323246	0.0493021
cg14573268	NA	NA	0.570335	0.887948	-0.317613	0.0382261
cg14577716	NA	NA	0.548717	0.871917	-0.3232	0.0422709
cg14637285	NA	NA	0.635357	0.892252	-0.256895	0.0382261
cg14642381	PRDM14	3'UTR	0.267895	0.619147	-0.351252	0.0127897
cg14649589	NA	NA	0.497113	0.795427	-0.298313	0.0382261
cg14681171	NA	NA	0.792171	0.452481	0.33969	0.0127897
cg14711997	KCNH2;KCNH2;KCNH2;KCNH2	5'UTR;Body;Body;1stExon	0.545673	0.188067	0.357606	0.0422709
cg14717069	NA	NA	0.382883	0.696742	-0.313859	0.0382261
cg14718495	KCNH8	Body	0.504324	0.876985	-0.372662	0.021507
cg14747132	NA	NA	0.166014	0.506705	-0.340691	0.021507
cg14777768	SLC2A2	TSS1500	0.621992	0.296497	0.325494	0.0493021
cg14788768	NA	NA	0.619052	0.882321	-0.263269	0.0270503
cg14817655	ZFP42	TSS200	0.315835	0.0896584	0.226177	0.0326942
cg14904662	ANK1;ANK1;ANK1;ANK1;ANK1	TSS1500;TSS1500;TSS1500;TSS1500;Body	0.365249	0.110284	0.254965	0.0493021
cg14937069	H19;MIR675	Body;TSS200	0.811721	0.520847	0.290874	0.0127897
cg14970186	NA	NA	0.471902	0.799015	-0.327113	0.0127897
cg14992138	LOC100129935	Body	0.371665	0.692259	-0.320594	0.0422709
cg14995475	TNFSF9	Body	0.823694	0.539954	0.28374	0.0157196
cg15001032	DDC;DDC	5'UTR;1stExon	0.104155	0.284998	-0.180843	0.021507
cg15014458	LYPD3;LYPD3	1stExon;5'UTR	0.562532	0.218179	0.344353	0.0422709
cg15047223	CLEC4E	Body	0.446118	0.845396	-0.399278	0.0157196
cg15067713	NA	NA	0.515103	0.872376	-0.357272	0.0326942
cg15122993	PCDHA7;PCDHA6;PCDHA10;PCDHA4;PCDHA11;PCDHA12;PCDHA12;PCDHA8;PCDHA1;PCDHA2;PCDHA6;PCDHA1;PCDHA9;PCDHA5;PCDHA3;PCDHA10	Body;Body;Body;Body;Body;1stExon;1stExon;Body;Body;Body;Body;Body;Body;Body;Body;Body	0.763304	0.403551	0.359753	0.0493021
cg15142042	NA	NA	0.330813	0.725071	-0.394258	0.0270503
cg15175266	CDH12	TSS1500	0.31974	0.695759	-0.376019	0.0422709
cg15231462	OR2G3	1stExon	0.390262	0.766486	-0.376224	0.0422709
cg15269875	H19;MIR675	Body;Body	0.834785	0.549117	0.285668	0.0326942
cg15304679	POM121L12	1stExon	0.51402	0.84048	-0.32646	0.0270503
cg15375488	NA	NA	0.48334	0.82457	-0.34123	0.0127897
cg15396204	NA	NA	0.444998	0.753978	-0.30898	0.0422709
cg15412682	NA	NA	0.575954	0.905191	-0.329238	0.0326942
cg15423613	KCTD7;KCTD7	TSS1500;TSS1500	0.0122897	0.00285974	0.00942991	0.0422709
cg15443952	C7orf52	Body	0.637861	0.238188	0.399673	0.021507
cg15452135	CALHM3	Body	0.924632	0.732994	0.191638	0.0127897
cg15462970	ADARB2	Body	0.346229	0.668413	-0.322184	0.0270503
cg15497761	TRIM46	Body	0.432993	0.136255	0.296738	0.0422709
cg15518113	CD247;CD247	3'UTR;3'UTR	0.886606	0.645611	0.240994	0.0127897
cg15526094	NA	NA	0.400274	0.764938	-0.364664	0.0493021
cg15570021	ADARB2	Body	0.55974	0.849706	-0.289967	0.0127897
cg15593510	OR10T2	1stExon	0.519683	0.825561	-0.305878	0.0493021
cg15622527	ADARB2	Body	0.635599	0.884653	-0.249053	0.0422709
cg15657564	NA	NA	0.515517	0.891023	-0.375506	0.0127897
cg15696816	RAI1	3'UTR	0.803649	0.49228	0.311369	0.0270503
cg15700197	OR10J1	TSS1500	0.433287	0.744131	-0.310844	0.0422709
cg15707948	NA	NA	0.568176	0.879226	-0.311051	0.0326942
cg15737123	HLA-DPB2	Body	0.35045	0.797456	-0.447005	0.021507
cg15761405	FCRL2	Body	0.382223	0.717169	-0.334945	0.0422709
cg15791815	GRID2	Body	0.309439	0.62831	-0.318871	0.0270503
cg15823438	NA	NA	0.676646	0.352324	0.324321	0.021507
cg15826897	EPHX3;EPHX3	5'UTR;TSS200	0.550197	0.231828	0.318369	0.0422709
cg15899053	NA	NA	0.547289	0.885908	-0.338618	0.0127897
cg15902390	MEIS2;MEIS2;MEIS2;MEIS2;MEIS2;MEIS2;MEIS2	Body;Body;Body;Body;Body;Body;Body	0.594467	0.139907	0.45456	0.021507
cg15929797	NKX2-5;NKX2-5;NKX2-5	Body;Body;Body	0.663656	0.258531	0.405125	0.0422709
cg15952487	CD1B	Body	0.348123	0.728318	-0.380194	0.0127897
cg15982972	NA	NA	0.347669	0.0623543	0.285315	0.0493021
cg16009120	CLEC4E	3'UTR	0.47797	0.870615	-0.392645	0.0157196
cg16027403	OR14A16	1stExon	0.562823	0.8882	-0.325377	0.0422709
cg16040993	ZNF702P	Body	0.286875	0.0580694	0.228806	0.0493021
cg16052975	NA	NA	0.574891	0.208594	0.366297	0.0127897
cg16122072	BHLHA9	TSS200	0.542863	0.182368	0.360496	0.0382261
cg16139202	NA	NA	0.869186	0.559759	0.309427	0.0127897
cg16151261	NA	NA	0.356282	0.694949	-0.338667	0.021507
cg16153294	H19;MIR675	Body;TSS200	0.852382	0.57789	0.274492	0.0127897
cg16165797	SCRT2	3'UTR	0.537133	0.154322	0.382811	0.0326942
cg16176378	NA	NA	0.430458	0.753682	-0.323223	0.0493021
cg16180796	NA	NA	0.672515	0.321086	0.351429	0.0127897
cg16208053	SYCE1;SYCE1;SYCE1	TSS200;TSS200;5'UTR	0.806207	0.501015	0.305192	0.0326942
cg16210461	NA	NA	0.416297	0.811055	-0.394758	0.0422709
cg16212145	GZMB	TSS1500	0.343524	0.669391	-0.325867	0.0422709
cg16228380	NA	NA	0.543663	0.850376	-0.306713	0.0422709
cg16233450	OR2T34	TSS200	0.376332	0.70643	-0.330098	0.0422709
cg16237191	OR6C4	1stExon	0.25391	0.616928	-0.363019	0.0382261
cg16248937	NA	NA	0.571937	0.855915	-0.283978	0.0422709
cg16269733	BCAN;BCAN	Body;Body	0.468423	0.126767	0.341656	0.0326942
cg16308533	CNTNAP1	Body	0.870213	0.495706	0.374507	0.0157196
cg16316394	PCDHGA4;PCDHGA11;PCDHGA11;PCDHGA9;PCDHGA1;PCDHGB8P;PCDHGB1;PCDHGB6;PCDHGB3;PCDHGB7;PCDHGA6;PCDHGA8;PCDHGA10;PCDHGA5;PCDHGB4;PCDHGA3;PCDHGA2;PCDHGB2;PCDHGA7;PCDHGB5	Body;Body;Body;Body;Body;TSS200;Body;Body;Body;Body;Body;Body;Body;Body;Body;Body;Body;Body;Body;Body	0.785071	0.441647	0.343424	0.0127897
cg16331883	MAP3K12	5'UTR	0.748707	0.430681	0.318026	0.0157196
cg16332300	NA	NA	0.399034	0.763054	-0.36402	0.0127897
cg16345647	DSCR6	TSS1500	0.502415	0.195782	0.306632	0.0422709
cg16348164	OR13A1	TSS1500	0.625329	0.870442	-0.245113	0.0382261
cg16356737	NA	NA	0.407007	0.735165	-0.328159	0.0422709
cg16412460	NA	NA	0.482353	0.863959	-0.381606	0.0270503
cg16425038	REC8;REC8	TSS200;TSS200	0.562612	0.226352	0.336259	0.0382261
cg16427899	TMPRSS11E	Body	0.540083	0.839305	-0.299221	0.021507
cg16471362	SPINLW1;SPINLW1	3'UTR;3'UTR	0.28505	0.590751	-0.305701	0.0493021
cg16485474	NA	NA	0.62802	0.87876	-0.25074	0.0270503
cg16500874	LETM1	Body	0.735016	0.350178	0.384838	0.0422709
cg16532685	NA	NA	0.400364	0.780566	-0.380202	0.021507
cg16536964	MSR1;MSR1;MSR1	TSS1500;TSS1500;TSS1500	0.254853	0.59221	-0.337357	0.0326942
cg16581738	PRKAR1B;PRKAR1B;PRKAR1B;PRKAR1B;PRKAR1B;PRKAR1B	Body;Body;Body;Body;Body;Body	0.891578	0.682855	0.208723	0.0270503
cg16591228	CD74;CD74;CD74	TSS200;TSS200;TSS200	0.230401	0.0436836	0.186717	0.0422709
cg16607685	PCDHA2;PCDHA1;PCDHA3;PCDHA3;PCDHA1	Body;Body;1stExon;1stExon;Body	0.714035	0.377612	0.336423	0.0493021
cg16626067	CMTM2	TSS200	0.537311	0.210694	0.326617	0.0422709
cg16639172	NA	NA	0.282159	0.628016	-0.345857	0.0127897
cg16655791	NA	NA	0.476138	0.144581	0.331557	0.0127897
cg16722220	NA	NA	0.552356	0.850075	-0.297718	0.0270503
cg16726869	NA	NA	0.309161	0.638565	-0.329404	0.0270503
cg16732787	DUSP5P	Body	0.789123	0.449658	0.339465	0.0127897
cg16739580	PYDC2	1stExon	0.488317	0.821416	-0.333098	0.0270503
cg16743754	NA	NA	0.170898	0.439646	-0.268748	0.0422709
cg16749093	EHBP1L1	Body	0.753811	0.464842	0.288969	0.0127897
cg16749456	TRPM4	Body	0.859736	0.610212	0.249524	0.0382261
cg16760223	SPATA16	5'UTR	0.373183	0.739752	-0.366569	0.0127897
cg16859165	NA	NA	0.438277	0.811435	-0.373158	0.0382261
cg16906555	NA	NA	0.112755	0.435258	-0.322503	0.0127897
cg16918529	NA	NA	0.548931	0.874389	-0.325458	0.0270503
cg16953816	VPS37B	3'UTR	0.74789	0.423736	0.324154	0.0493021
cg16958148	NA	NA	0.226248	0.591817	-0.365569	0.0422709
cg16972057	NA	NA	0.653693	0.907992	-0.254298	0.0493021
cg16988616	NA	NA	0.683979	0.907465	-0.223486	0.021507
cg16993682	CD1C	TSS1500	0.185865	0.504915	-0.31905	0.0326942
cg17039428	NA	NA	0.794553	0.507216	0.287337	0.0493021
cg17104738	LETM1	Body	0.693397	0.335873	0.357524	0.0270503
cg17114501	NA	NA	0.511551	0.854875	-0.343325	0.0326942
cg17127329	NA	NA	0.474465	0.826836	-0.352371	0.0326942
cg17129188	NDRG1;NDRG1	5'UTR;5'UTR	0.802378	0.46763	0.334748	0.0127897
cg17134153	FCRL3	5'UTR	0.26986	0.677685	-0.407825	0.0382261
cg17157798	TMEM132D	Body	0.337796	0.761443	-0.423647	0.0127897
cg17170429	NA	NA	0.584578	0.87512	-0.290542	0.0422709
cg17199800	DLX6AS	Body	0.585267	0.134651	0.450616	0.0127897
cg17202013	NELL2	Body	0.246751	0.657571	-0.41082	0.0127897
cg17282466	LOC100130017	TSS1500	0.554792	0.838987	-0.284196	0.0382261
cg17301052	NA	NA	0.336782	0.719486	-0.382704	0.0422709
cg17367472	KRTAP11-1	TSS1500	0.400098	0.737489	-0.337392	0.0422709
cg17372047	NA	NA	0.661876	0.906132	-0.244256	0.0422709
cg17376609	SLITRK5	Body	0.830775	0.619526	0.211249	0.0326942
cg17382459	NLRP4;NLRP4;NLRP11	1stExon;5'UTR;TSS200	0.415244	0.765703	-0.350459	0.0127897
cg17386213	NR2E1	Body	0.519732	0.224764	0.294967	0.0382261
cg17391620	C6orf27	Body	0.683089	0.356039	0.327051	0.0422709
cg17425144	PEX14	Body	0.14798	0.39905	-0.25107	0.0127897
cg17454283	NA	NA	0.310712	0.711537	-0.400825	0.0382261
cg17476026	EPHX3;EPHX3	5'UTR;TSS200	0.542822	0.138597	0.404225	0.0326942
cg17495130	HOXD13	3'UTR	0.638348	0.225312	0.413037	0.0493021
cg17514199	LOC100130331;ZP4	Body;Body	0.344864	0.677902	-0.333038	0.0326942
cg17604429	ADCY2	3'UTR	0.466964	0.851764	-0.3848	0.0422709
cg17624536	NA	NA	0.844818	0.505351	0.339468	0.0127897
cg17673691	GABRB2;GABRB2	Body;Body	0.621202	0.881435	-0.260233	0.0382261
cg17717052	NA	NA	0.659509	0.90264	-0.243131	0.0493021
cg17724366	FPR1	3'UTR	0.471037	0.811692	-0.340655	0.0382261
cg17735631	TMEM132D	Body	0.546383	0.896611	-0.350228	0.0157196
cg17765553	NA	NA	0.613089	0.870595	-0.257506	0.0382261
cg17816357	NA	NA	0.294065	0.675711	-0.381646	0.0382261
cg17832921	TPTE;TPTE;TPTE	5'UTR;5'UTR;5'UTR	0.63473	0.882956	-0.248226	0.0382261
cg17857791	MIR520B	TSS200	0.49029	0.823841	-0.333551	0.0422709
cg17863743	HPSE2;HPSE2;HPSE2;HPSE2	Body;Body;Body;Body	0.322667	0.0534438	0.269223	0.0493021
cg17871403	ADCY2	3'UTR	0.459769	0.844588	-0.384819	0.0422709
cg17912835	NA	NA	0.603799	0.26991	0.33389	0.0270503
cg17916835	DLX5	TSS1500	0.761421	0.399806	0.361615	0.0127897
cg17967673	NA	NA	0.799552	0.485874	0.313678	0.0382261
cg18009093	COL23A1	Body	0.66798	0.91969	-0.25171	0.0382261
cg18023504	NA	NA	0.268959	0.575971	-0.307012	0.0382261
cg18055610	NA	NA	0.407403	0.0958411	0.311562	0.021507
cg18077971	PAX3;PAX3;PAX3;PAX3;PAX3;CCDC140;PAX3;PAX3;PAX3	TSS1500;TSS1500;TSS1500;TSS1500;TSS1500;5'UTR;TSS1500;TSS1500;TSS1500	0.620803	0.202783	0.41802	0.0127897
cg18129296	NA	NA	0.421796	0.772636	-0.35084	0.0422709
cg18130930	NA	NA	0.583728	0.882701	-0.298973	0.0326942
cg18183671	ARPP-21;ARPP-21;ARPP-21;ARPP-21	5'UTR;TSS200;TSS1500;TSS200	0.377906	0.757344	-0.379439	0.0127897
cg18183706	NA	NA	0.636048	0.881437	-0.245389	0.0326942
cg18191540	NA	NA	0.272314	0.603845	-0.33153	0.0493021
cg18238908	NA	NA	0.823833	0.52556	0.298274	0.0382261
cg18264219	CCL23;CCL23	TSS1500;TSS1500	0.529925	0.85245	-0.322525	0.0270503
cg18268547	TSPAN10	3'UTR	0.7844	0.346938	0.437462	0.0493021
cg18297736	NKX6-1	Body	0.429421	0.106753	0.322668	0.0382261
cg18315943	NA	NA	0.464763	0.843792	-0.379029	0.0270503
cg18317694	NA	NA	0.410636	0.783932	-0.373296	0.0382261
cg18329689	NA	NA	0.598345	0.871014	-0.272669	0.0157196
cg18329797	GALNTL6	Body	0.45423	0.789379	-0.335149	0.0422709
cg18343292	MS4A7;MS4A7;MS4A7;MS4A7;MS4A7;MS4A7;MS4A7;MS4A7	5'UTR;5'UTR;1stExon;1stExon;5'UTR;1stExon;1stExon;5'UTR	0.159753	0.492372	-0.332619	0.0382261
cg18350545	OR2M1P	TSS200	0.499884	0.833795	-0.333911	0.0422709
cg18366919	EPHX3;EPHX3	TSS1500;TSS1500	0.581625	0.114063	0.467562	0.0127897
cg18370747	NA	NA	0.407185	0.770866	-0.363681	0.0270503
cg18385570	OR7C2	TSS200	0.421103	0.773309	-0.352206	0.021507
cg18390528	KIRREL3	Body	0.738094	0.42665	0.311445	0.0382261
cg18399935	GRM7;GRM7	Body;Body	0.577561	0.855594	-0.278032	0.0326942
cg18437033	TMEM132D	Body	0.488662	0.822127	-0.333464	0.0157196
cg18481342	HCCA2;CTSD	Body;Body	0.869304	0.651064	0.218239	0.0493021
cg18523666	NA	NA	0.63323	0.89124	-0.25801	0.0422709
cg18527583	NA	NA	0.320314	0.69162	-0.371306	0.0422709
cg18530299	NA	NA	0.145729	0.442578	-0.296849	0.0270503
cg18534491	REC8;REC8	TSS200;TSS200	0.455595	0.167809	0.287786	0.0270503
cg18546622	ALX4	Body	0.6457	0.283939	0.361761	0.0127897
cg18583697	UNC5D	Body	0.595074	0.872792	-0.277718	0.0422709
cg18584639	NA	NA	0.404244	0.754565	-0.350321	0.0382261
cg18614139	NA	NA	0.565915	0.85982	-0.293905	0.0422709
cg18623980	NA	NA	0.453411	0.0851434	0.368268	0.0157196
cg18628371	REC8;REC8	TSS200;TSS200	0.575212	0.184732	0.39048	0.0157196
cg18640098	LOC285692	Body	0.487098	0.842961	-0.355863	0.0493021
cg18725375	NA	NA	0.855686	0.541465	0.314221	0.0127897
cg18757468	EHBP1L1	Body	0.764907	0.435621	0.329286	0.0422709
cg18764358	NA	NA	0.414234	0.836659	-0.422426	0.021507
cg18770052	NA	NA	0.486161	0.79171	-0.305549	0.0326942
cg18786873	ALX3	Body	0.415226	0.13915	0.276076	0.0422709
cg18816826	NA	NA	0.367882	0.687033	-0.31915	0.0127897
cg18828927	OR14J1	1stExon	0.330938	0.687019	-0.356081	0.0127897
cg18845797	ADCY2	Body	0.40178	0.729142	-0.327362	0.0127897
cg18847118	NA	NA	0.507132	0.804253	-0.297121	0.0493021
cg18886274	NA	NA	0.466651	0.794408	-0.327757	0.0382261
cg18888461	LDHAL6A;LDHAL6A;LDHAL6A;LDHAL6A	1stExon;1stExon;5'UTR;5'UTR	0.544616	0.223221	0.321396	0.0493021
cg18896979	NA	NA	0.750114	0.425479	0.324635	0.0157196
cg18935453	LRP5	Body	0.646683	0.269923	0.376761	0.0157196
cg18953078	NA	NA	0.677441	0.907282	-0.229841	0.0493021
cg18986165	SIGLEC12	TSS1500	0.682987	0.913992	-0.231005	0.0493021
cg18992570	NA	NA	0.859443	0.638237	0.221206	0.0382261
cg19006220	NA	NA	0.416126	0.880707	-0.464581	0.0422709
cg19010490	MEIS2;MEIS2;MEIS2;MEIS2;MEIS2;MEIS2;MEIS2	Body;Body;Body;Body;Body;Body;Body	0.650286	0.271945	0.378341	0.0382261
cg19021412	NA	NA	0.434014	0.771316	-0.337302	0.0326942
cg19067025	NA	NA	0.883271	0.622196	0.261075	0.0127897
cg19106168	BFSP2	Body	0.849337	0.668379	0.180958	0.0422709
cg19143170	C4orf22	Body	0.306424	0.679767	-0.373344	0.021507
cg19165390	NA	NA	0.605978	0.260949	0.34503	0.0382261
cg19207486	NA	NA	0.446274	0.8289	-0.382626	0.0127897
cg19263469	NA	NA	0.235753	0.53765	-0.301897	0.0422709
cg19273074	PDZRN4;PDZRN4	Body;Body	0.452543	0.830626	-0.378082	0.0270503
cg19289072	AAK1	Body	0.760766	0.440163	0.320603	0.0127897
cg19333255	KIR2DL3;KIR2DL3	TSS1500;TSS1500	0.530877	0.852088	-0.321211	0.0127897
cg19352038	PAX3;PAX3;PAX3;PAX3;PAX3;CCDC140;PAX3;PAX3;PAX3	TSS1500;TSS1500;TSS1500;TSS1500;TSS1500;5'UTR;TSS1500;TSS1500;TSS1500	0.704701	0.328338	0.376364	0.0422709
cg19368031	MYST4	Body	0.810392	0.485977	0.324415	0.0422709
cg19373099	NA	NA	0.388414	0.756499	-0.368085	0.0422709
cg19375140	NA	NA	0.253782	0.567619	-0.313837	0.0127897
cg19380156	KIR3DP1	3'UTR	0.314844	0.665888	-0.351044	0.0127897
cg19439043	NA	NA	0.849089	0.573915	0.275173	0.0127897
cg19451848	NA	NA	0.461698	0.780396	-0.318698	0.0382261
cg19457477	MAP4K1;MAP4K1;MAP4K1;MAP4K1;EIF3K	1stExon;5'UTR;1stExon;5'UTR;TSS1500	0.547815	0.154229	0.393586	0.0422709
cg19470832	NEUROD4	5'UTR	0.241351	0.628178	-0.386827	0.0127897
cg19475020	NA	NA	0.370146	0.718339	-0.348193	0.0270503
cg19503640	LPCAT1	Body	0.799713	0.540258	0.259455	0.0493021
cg19521511	ZNF716	TSS200	0.38113	0.717226	-0.336096	0.0382261
cg19521693	CACNG8	Body	0.181767	0.443638	-0.261871	0.0422709
cg19555331	POU4F2	Body	0.390868	0.0743047	0.316563	0.0270503
cg19606290	MIR520B	TSS200	0.362445	0.694404	-0.33196	0.0422709
cg19653783	GRID2	Body	0.347257	0.725142	-0.377885	0.0270503
cg19685205	CLEC4D	Body	0.13849	0.481744	-0.343254	0.0127897
cg19735804	NA	NA	0.227002	0.516674	-0.289673	0.0493021
cg19744936	EPHX3;EPHX3	5'UTR;TSS200	0.611421	0.270181	0.34124	0.0422709
cg19790509	TMEM132D	Body	0.460902	0.779087	-0.318185	0.0382261
cg19797376	TAL1	TSS200	0.706718	0.342299	0.364419	0.0382261
cg19817882	LEFTY1	Body	0.878509	0.640217	0.238291	0.0422709
cg19817912	HOXA3	5'UTR	0.882875	0.650906	0.231969	0.0326942
cg19836145	ODZ2	Body	0.46377	0.77214	-0.308371	0.0127897
cg19845720	LILRP2	TSS1500	0.628732	0.883441	-0.254709	0.0382261
cg19866622	NA	NA	0.232855	0.535197	-0.302342	0.0493021
cg19869443	SAMD13;SAMD13	TSS1500;Body	0.489205	0.193918	0.295287	0.0422709
cg19893473	NA	NA	0.798622	0.390204	0.408418	0.0422709
cg19962750	DLX5	TSS1500	0.733317	0.40059	0.332726	0.0422709
cg19989295	REC8;REC8	TSS200;TSS200	0.452798	0.162172	0.290626	0.0326942
cg20025970	ABCC9;ABCC9;ABCC9	1stExon;1stExon;1stExon	0.574588	0.854424	-0.279836	0.0382261
cg20026939	NA	NA	0.523632	0.173293	0.350339	0.0493021
cg20142972	KCNH2;KCNH2;KCNH2;KCNH2	5'UTR;Body;Body;1stExon	0.435411	0.147913	0.287498	0.0422709
cg20168964	TMEM132D	Body	0.253432	0.727302	-0.47387	0.0157196
cg20175390	NA	NA	0.742397	0.353843	0.388555	0.0127897
cg20191453	AMT;AMT;AMT;NICN1;AMT;AMT	Body;1stExon;1stExon;3'UTR;1stExon;1stExon	0.699459	0.381751	0.317708	0.0493021
cg20207414	NEUROD4	3'UTR	0.412561	0.738067	-0.325506	0.0326942
cg20236424	NALCN	Body	0.51279	0.810466	-0.297676	0.0493021
cg20313969	FBLN7;FBLN7	Body;Body	0.784575	0.46861	0.315965	0.0127897
cg20380768	MEST	TSS1500	0.586403	0.899633	-0.31323	0.0326942
cg20397237	FAT3	Body	0.700459	0.941107	-0.240648	0.0382261
cg20402783	HOXC10	Body	0.704725	0.374421	0.330305	0.0493021
cg20411935	NA	NA	0.61222	0.272999	0.339221	0.0326942
cg20426959	NA	NA	0.649676	0.319793	0.329883	0.0127897
cg20428720	NA	NA	0.361131	0.731499	-0.370368	0.0422709
cg20465661	OR2T6	1stExon	0.286925	0.65854	-0.371616	0.0382261
cg20470734	TMEM132D	Body	0.471322	0.847381	-0.376059	0.0127897
cg20471736	SERPINB13	3'UTR	0.563807	0.890351	-0.326543	0.0326942
cg20518511	TNRC18	Body	0.419404	0.0619235	0.35748	0.0493021
cg20543681	SCRT2	3'UTR	0.747182	0.418516	0.328666	0.0493021
cg20576955	OR52I2	TSS1500	0.403534	0.753198	-0.349664	0.0382261
cg20582941	ARPP-21;ARPP-21;ARPP-21;ARPP-21;ARPP-21;ARPP-21	5'UTR;1stExon;5'UTR;TSS1500;1stExon;5'UTR	0.369537	0.756906	-0.387369	0.021507
cg20666307	NA	NA	0.30419	0.626438	-0.322248	0.0493021
cg20674248	FCRL2	Body	0.580346	0.868549	-0.288204	0.0422709
cg20675702	NA	NA	0.824333	0.52397	0.300363	0.021507
cg20682222	GRXCR1	TSS1500	0.522837	0.884823	-0.361987	0.0493021
cg20703581	NA	NA	0.405685	0.765855	-0.360169	0.0382261
cg20718223	NA	NA	0.567289	0.846472	-0.279183	0.0493021
cg20841748	CNTNAP1	Body	0.760385	0.456114	0.304271	0.0270503
cg20902817	NA	NA	0.798431	0.517791	0.28064	0.0422709
cg20911707	CSMD1	Body	0.502465	0.845462	-0.342996	0.0326942
cg20940675	NA	NA	0.431845	0.125655	0.306191	0.0493021
cg20967441	NA	NA	0.411384	0.750891	-0.339507	0.0422709
cg20987283	NA	NA	0.673318	0.873675	-0.200357	0.0493021
cg20994084	SLC38A10;SLC38A10	TSS1500;TSS1500	0.0116089	0.00212207	0.00948682	0.0422709
cg21008828	TNK2	5'UTR	0.419326	0.0726619	0.346664	0.0493021
cg21033440	SIPA1;SIPA1	Body;Body	0.832836	0.40754	0.425296	0.0127897
cg21042248	MGC2752	Body	0.617714	0.298471	0.319244	0.0493021
cg21064916	NA	NA	0.558203	0.238236	0.319967	0.0127897
cg21070527	NA	NA	0.335434	0.678553	-0.343119	0.0422709
cg21072457	NA	NA	0.758123	0.474588	0.283535	0.0422709
cg21080533	PGK2	TSS200	0.279526	0.695307	-0.415782	0.0382261
cg21100518	GABBR1;GABBR1;GABBR1	Body;Body;Body	0.804895	0.503768	0.301127	0.0127897
cg21117699	NA	NA	0.158952	0.463506	-0.304554	0.0127897
cg21158087	NA	NA	0.392091	0.0744307	0.31766	0.0493021
cg21177426	MEIS2;MEIS2;MEIS2;MEIS2;MEIS2;MEIS2;MEIS2	Body;Body;Body;Body;Body;Body;Body	0.813367	0.527154	0.286213	0.0422709
cg21194454	F7;F7	Body;Body	0.627988	0.883608	-0.25562	0.0422709
cg21238257	DCUN1D2	Body	0.866654	0.579235	0.287418	0.0127897
cg21249131	NA	NA	0.462812	0.843405	-0.380594	0.0382261
cg21361094	B4GALNT1	Body	0.476204	0.162563	0.313641	0.0493021
cg21382890	NFE2L2;NFE2L2;NFE2L2	Body;5'UTR;5'UTR	0.245528	0.0499755	0.195553	0.0422709
cg21398435	NA	NA	0.515399	0.817112	-0.301713	0.0422709
cg21400442	KIF26B	Body	0.649096	0.897815	-0.248719	0.0326942
cg21433558	CNTNAP1	Body	0.871562	0.550191	0.321371	0.0127897
cg21451653	NA	NA	0.275954	0.607655	-0.331701	0.021507
cg21463349	EN1	Body	0.207657	0.0339004	0.173757	0.0422709
cg21548021	NA	NA	0.427027	0.7934	-0.366373	0.0270503
cg21584518	NA	NA	0.264882	0.579757	-0.314876	0.0326942
cg21588562	FTMT	TSS200	0.477677	0.873889	-0.396212	0.0326942
cg21595709	EPHX3;EPHX3	TSS1500;TSS1500	0.572226	0.129279	0.442947	0.0127897
cg21647227	TBX15	5'UTR	0.379983	0.11748	0.262503	0.0422709
cg21667069	ALDH3B1;ALDH3B1;ALDH3B1	5'UTR;5'UTR;5'UTR	0.726192	0.43235	0.293842	0.0493021
cg21678813	NA	NA	0.59475	0.255892	0.338858	0.0422709
cg21707187	NA	NA	0.504375	0.0941938	0.410181	0.0422709
cg21712830	C22orf36;GGT1	TSS1500;5'UTR	0.247913	0.0517041	0.196209	0.0382261
cg21732056	OR5P2	TSS1500	0.522263	0.812547	-0.290284	0.0382261
cg21750915	C6orf10	Body	0.527999	0.872624	-0.344626	0.0422709
cg21777166	JAGN1	3'UTR	0.865573	0.630279	0.235294	0.0382261
cg21851534	ZZEF1	3'UTR	0.745248	0.385258	0.35999	0.0382261
cg21866125	RFPL4A	Body	0.299073	0.620071	-0.320998	0.0382261
cg21878112	C14orf177	Body	0.587026	0.880681	-0.293655	0.0493021
cg21915313	PCDHGA4;PCDHGA6;PCDHGA1;PCDHGA5;PCDHGB1;PCDHGB4;PCDHGA3;PCDHGA2;PCDHGA8;PCDHGA7;PCDHGB2;PCDHGA8;PCDHGB3	Body;Body;Body;Body;Body;Body;Body;Body;1stExon;Body;Body;1stExon;Body	0.650021	0.327074	0.322947	0.0157196
cg21929183	PCDHGA4;PCDHGA11;PCDHGA11;PCDHGA9;PCDHGA1;PCDHGB1;PCDHGB8P;PCDHGB6;PCDHGB3;PCDHGB7;PCDHGA6;PCDHGA8;PCDHGA10;PCDHGA5;PCDHGB4;PCDHGA3;PCDHGA2;PCDHGB2;PCDHGA7;PCDHGB5	Body;Body;Body;Body;Body;Body;Body;Body;Body;Body;Body;Body;Body;Body;Body;Body;Body;Body;Body;Body	0.668298	0.330032	0.338266	0.0326942
cg21961149	NA	NA	0.820253	0.53078	0.289472	0.0422709
cg21962324	NA	NA	0.649511	0.908486	-0.258975	0.0326942
cg22014491	NA	NA	0.387956	0.728143	-0.340187	0.0270503
cg22055891	NA	NA	0.582753	0.853703	-0.27095	0.0493021
cg22073258	EPHA6;EPHA6	5'UTR;Body	0.650161	0.908823	-0.258662	0.0493021
cg22081879	NA	NA	0.238953	0.579089	-0.340135	0.0127897
cg22082456	SCP2;SCP2	TSS1500;TSS1500	0.701431	0.370667	0.330764	0.0493021
cg22135490	LOC100128554	TSS1500	0.633437	0.903551	-0.270114	0.0326942
cg22136013	HLA-DPB2	Body	0.633335	0.897819	-0.264484	0.0422709
cg22143971	NA	NA	0.462483	0.795802	-0.333319	0.0493021
cg22211507	TRAT1	Body	0.315927	0.645657	-0.329729	0.0127897
cg22254464	NA	NA	0.337213	0.715614	-0.378401	0.0270503
cg22256944	NA	NA	0.12471	0.321744	-0.197034	0.0326942
cg22259765	SNRPN;SNRPN;SNRPN;SNRPN	5'UTR;5'UTR;5'UTR;5'UTR	0.125959	0.396622	-0.270664	0.0127897
cg22275864	ADRB3	Body	0.50446	0.20545	0.29901	0.0270503
cg22287731	NA	NA	0.587321	0.876119	-0.288798	0.0157196
cg22355889	ELMOD1;LOC643923;ELMOD1	TSS1500;TSS1500;TSS1500	0.0472186	0.246919	-0.1997	0.0157196
cg22402753	OR9G4	TSS1500	0.420964	0.769276	-0.348312	0.0382261
cg22417733	FBXO5;FBXO5	5'UTR;Body	0.0869138	0.373552	-0.286638	0.0127897
cg22418337	NA	NA	0.539087	0.861676	-0.322589	0.0493021
cg22442211	NA	NA	0.457892	0.809055	-0.351163	0.0382261
cg22474464	NKX2-2	Body	0.24379	0.057559	0.186231	0.0422709
cg22475859	NA	NA	0.559242	0.85368	-0.294437	0.0270503
cg22514764	SDCCAG8	Body	0.938067	0.774654	0.163413	0.0157196
cg22521539	NA	NA	0.448232	0.809349	-0.361117	0.0422709
cg22537343	MIR525	TSS1500	0.69568	0.917254	-0.221575	0.0326942
cg22543892	NA	NA	0.397266	0.850161	-0.452895	0.0157196
cg22573528	NRXN1;NRXN1	Body;Body	0.427817	0.787685	-0.359868	0.0326942
cg22599122	HMGB4;CSMD2;HMGB4;HMGB4	5'UTR;Body;1stExon;5'UTR	0.57013	0.847147	-0.277018	0.0326942
cg22611120	PLA2G2A;PLA2G2A;PLA2G2A	TSS1500;TSS1500;TSS1500	0.624031	0.880368	-0.256337	0.0493021
cg22618402	NA	NA	0.924341	0.75016	0.174181	0.0493021
cg22660609	NA	NA	0.60143	0.943758	-0.342327	0.0127897
cg22672790	GABRA6;GABRA6	1stExon;5'UTR	0.222532	0.510316	-0.287784	0.0382261
cg22695729	NA	NA	0.47794	0.19335	0.28459	0.0270503
cg22705918	DNMT3A;DNMT3A;DNMT3A	Body;Body;Body	0.257086	0.0617792	0.195306	0.0422709
cg22724854	OR10AG1	TSS1500	0.458612	0.758847	-0.300235	0.0382261
cg22746458	HMX2	TSS1500	0.575127	0.239581	0.335546	0.0422709
cg22782873	YJEFN3	TSS200	0.813706	0.455063	0.358642	0.0157196
cg22816343	BNIP3L	Body	0.793363	0.480915	0.312448	0.0382261
cg22878054	CNTN5;CNTN5	5'UTR;5'UTR	0.443507	0.761799	-0.318292	0.0127897
cg22911315	CSMD1	Body	0.559458	0.928009	-0.368551	0.0157196
cg22947481	NA	NA	0.567043	0.891477	-0.324434	0.0326942
cg22961747	NA	NA	0.311449	0.0676976	0.243751	0.0422709
cg22978384	MIR128-2;ARPP-21	TSS1500;Body	0.459281	0.798801	-0.33952	0.0422709
cg22986870	GRM8;GRM8;GRM8	Body;Body;Body	0.494909	0.883432	-0.388523	0.0382261
cg23015605	NA	NA	0.532259	0.893665	-0.361405	0.0382261
cg23092040	NA	NA	0.73651	0.394397	0.342113	0.0270503
cg23109867	KCNQ4;KCNQ4	Body;Body	0.849456	0.608042	0.241414	0.0382261
cg23110109	MORN3	Body	0.0763607	0.258588	-0.182227	0.0127897
cg23149825	NA	NA	0.498441	0.873511	-0.375069	0.0270503
cg23179265	ADARB2	Body	0.389295	0.715942	-0.326647	0.0493021
cg23244910	NA	NA	0.287342	0.0592782	0.228064	0.0326942
cg23254163	NA	NA	0.5947	0.865799	-0.271099	0.0493021
cg23288725	NA	NA	0.850844	0.601293	0.249551	0.021507
cg23346622	NA	NA	0.66092	0.340354	0.320565	0.0493021
cg23352271	NA	NA	0.587495	0.890894	-0.303399	0.021507
cg23408116	NA	NA	0.607954	0.878244	-0.27029	0.0326942
cg23429510	NA	NA	0.56328	0.187199	0.376081	0.0422709
cg23445604	ALS2CL	TSS1500	0.891011	0.645305	0.245706	0.0157196
cg23450509	CPNE4	TSS1500	0.219399	0.514407	-0.295008	0.0422709
cg23493018	NA	NA	0.818681	0.463324	0.355357	0.0157196
cg23516002	NA	NA	0.266754	0.0680759	0.198678	0.0157196
cg23564474	NA	NA	0.435699	0.766922	-0.331224	0.0127897
cg23612570	SRD5A2	Body	0.376048	0.705168	-0.32912	0.0270503
cg23643466	NA	NA	0.451946	0.782034	-0.330088	0.0493021
cg23676151	NR2E1	Body	0.701721	0.352361	0.34936	0.0382261
cg23677243	MEIS2;MEIS2;MEIS2;MEIS2;MEIS2;MEIS2;MEIS2	Body;Body;Body;Body;Body;Body;Body	0.509662	0.161457	0.348204	0.0270503
cg23677657	DLX6AS	Body	0.697958	0.36942	0.328538	0.0382261
cg23679004	DEFA5	TSS1500	0.67208	0.909527	-0.237447	0.021507
cg23683800	NA	NA	0.084811	0.262745	-0.177934	0.0493021
cg23706782	THSD4	Body	0.543748	0.190015	0.353733	0.0326942
cg23772122	ANO3	Body	0.389443	0.741821	-0.352378	0.0326942
cg23772226	NA	NA	0.719603	0.327755	0.391848	0.0127897
cg23801172	GLT1D1	Body	0.575352	0.907722	-0.33237	0.0326942
cg23897083	NA	NA	0.306111	0.662198	-0.356087	0.0127897
cg23920642	NA	NA	0.739227	0.44101	0.298217	0.0493021
cg23935006	NA	NA	0.44474	0.775697	-0.330957	0.0493021
cg24035682	KDM2B;KDM2B	Body;Body	0.902455	0.70798	0.194475	0.0157196
cg24057107	NA	NA	0.264071	0.65511	-0.39104	0.0422709
cg24070963	EYS	Body	0.467178	0.774097	-0.306919	0.0382261
cg24082368	NA	NA	0.432826	0.771332	-0.338506	0.021507
cg24098867	RACGAP1P	TSS200	0.494885	0.791734	-0.296849	0.0326942
cg24126784	ST8SIA2	Body	0.659133	0.902721	-0.243587	0.0493021
cg24134504	NA	NA	0.601431	0.875495	-0.274064	0.0493021
cg24136700	RAI1	5'UTR	0.782721	0.479968	0.302753	0.0157196
cg24137774	NAV2	TSS1500	0.781678	0.388431	0.393247	0.0270503
cg24159514	ZNF833	Body	0.756234	0.452955	0.303279	0.0493021
cg24178621	SLC6A3	Body	0.500874	0.834261	-0.333387	0.0422709
cg24215159	NA	NA	0.350697	0.807842	-0.457145	0.0127897
cg24237397	OR2J2	1stExon	0.599959	0.870645	-0.270686	0.021507
cg24244374	NA	NA	0.584011	0.267601	0.31641	0.0127897
cg24287175	RAI1	3'UTR	0.725262	0.378807	0.346455	0.0493021
cg24299177	NA	NA	0.380356	0.769399	-0.389044	0.0326942
cg24302235	SLC2A2	TSS1500	0.614355	0.299019	0.315336	0.0157196
cg24315421	NA	NA	0.560446	0.102735	0.457711	0.0422709
cg24327361	CSMD1	Body	0.381966	0.701433	-0.319467	0.0127897
cg24340081	NKAIN3	Body	0.753036	0.454803	0.298234	0.0422709
cg24377133	NA	NA	0.150504	0.411801	-0.261297	0.0326942
cg24394631	CRHR1;CRHR1;CRHR1;CRHR1	Body;Body;Body;Body	0.645307	0.234193	0.411114	0.0382261
cg24405700	B4GALNT3	Body	0.190901	0.476833	-0.285932	0.0270503
cg24462453	NA	NA	0.425039	0.736961	-0.311922	0.0326942
cg24524485	BUB3;BUB3	Body;Body	0.428922	0.810743	-0.381821	0.0422709
cg24525138	NA	NA	0.198461	0.477859	-0.279399	0.0127897
cg24525151	NA	NA	0.383389	0.752157	-0.368768	0.0127897
cg24535573	TMEM51;TMEM51;C1orf126;TMEM51;TMEM51	TSS1500;TSS200;TSS200;TSS200;TSS1500	0.0168302	0.00464504	0.0121852	0.021507
cg24560678	NA	NA	0.423349	0.760223	-0.336874	0.0493021
cg24574793	NA	NA	0.195226	0.486045	-0.290819	0.021507
cg24595510	SCRT2	3'UTR	0.425335	0.109178	0.316157	0.0493021
cg24620797	BOC	Body	0.60195	0.907117	-0.305167	0.0493021
cg24624901	NA	NA	0.636115	0.234004	0.402111	0.0422709
cg24637044	RNF39;RNF39	Body;Body	0.717237	0.390085	0.327152	0.0326942
cg24652615	TMEM151B	Body	0.769391	0.440292	0.329099	0.0127897
cg24667437	NA	NA	0.410642	0.78337	-0.372728	0.0270503
cg24680586	INA	TSS200	0.266974	0.0524827	0.214491	0.0493021
cg24681208	REM2	TSS1500	0.567652	0.214076	0.353576	0.0422709
cg24681654	CCDC129	TSS1500	0.350491	0.793175	-0.442684	0.0127897
cg24685006	TFAP2E	Body	0.412894	0.0790923	0.333802	0.0326942
cg24694665	NA	NA	0.264956	0.679589	-0.414633	0.0382261
cg24705717	NA	NA	0.457505	0.772811	-0.315306	0.0127897
cg24745495	EPHX3;EPHX3	TSS1500;TSS1500	0.570689	0.116923	0.453766	0.0127897
cg24765446	WFDC6	1stExon	0.440052	0.81454	-0.374488	0.0493021
cg24788333	NA	NA	0.667399	0.92273	-0.255331	0.0422709
cg24805681	MEX3B	Body	0.922373	0.696656	0.225717	0.0326942
cg24848599	TRIM17;TRIM17;TRIM17;TRIM17	TSS1500;TSS1500;TSS1500;TSS1500	0.435185	0.156917	0.278268	0.0127897
cg24904943	ADCY2	Body	0.660892	0.902163	-0.241271	0.0422709
cg24914185	NA	NA	0.719026	0.329254	0.389772	0.0326942
cg24936695	CLDN17	TSS200	0.447453	0.773191	-0.325738	0.0493021
cg24937685	PRDM10;PRDM10;PRDM10;PRDM10	Body;Body;Body;Body	0.857451	0.597371	0.260081	0.0157196
cg24974704	ZC3H3	Body	0.861122	0.547668	0.313454	0.0326942
cg24983539	CNTN5;CNTN5	Body;Body	0.563966	0.899176	-0.335211	0.0127897
cg24998754	NA	NA	0.646133	0.901652	-0.255519	0.0326942
cg25022271	NA	NA	0.620851	0.904142	-0.283291	0.0422709
cg25023666	DSCAM	Body	0.443997	0.756405	-0.312407	0.0422709
cg25033144	KIR3DX1	Body	0.533811	0.863112	-0.329301	0.0157196
cg25080924	NA	NA	0.47312	0.798879	-0.325759	0.0493021
cg25095032	DDAH2	Body	0.846009	0.557166	0.288843	0.0422709
cg25103772	PAPPA2;PAPPA2	5'UTR;5'UTR	0.379102	0.740389	-0.361287	0.021507
cg25119415	MNDA	TSS1500	0.489302	0.845159	-0.355857	0.0270503
cg25225906	NA	NA	0.634622	0.888428	-0.253806	0.0493021
cg25302704	CLU;CLU	TSS1500;Body	0.894593	0.661092	0.233501	0.0270503
cg25329164	NA	NA	0.20758	0.5004	-0.29282	0.0382261
cg25352940	NA	NA	0.162276	0.502826	-0.34055	0.0127897
cg25372195	DCD	TSS200	0.559643	0.848378	-0.288734	0.0270503
cg25396728	IQSEC3;IQSEC3	Body;Body	0.606211	0.269587	0.336624	0.0326942
cg25438517	NA	NA	0.824461	0.554961	0.269499	0.0422709
cg25460281	NA	NA	0.620024	0.881362	-0.261338	0.0422709
cg25493276	NA	NA	0.494957	0.834521	-0.339564	0.0382261
cg25499121	CA10;CA10;CA10	Body;Body;Body	0.503442	0.832474	-0.329032	0.0493021
cg25518712	ZSCAN18	Body	0.636337	0.908107	-0.271769	0.0493021
cg25532627	TBC1D16	5'UTR	0.917503	0.694661	0.222841	0.021507
cg25552548	FAM49A	5'UTR	0.723897	0.924998	-0.201101	0.0326942
cg25595388	NA	NA	0.25815	0.598974	-0.340824	0.0270503
cg25607161	OR1A1	TSS1500	0.478589	0.786444	-0.307855	0.0422709
cg25622366	OTX1	Body	0.44363	0.0733355	0.370295	0.0493021
cg25678088	DLX6AS	Body	0.644305	0.310813	0.333491	0.0127897
cg25732961	KDM6B	Body	0.942458	0.66822	0.274238	0.0422709
cg25792518	ACSF2;CHAD	Body;1stExon	0.72921	0.392378	0.336832	0.0326942
cg25826526	C20orf20	TSS1500	0.0339973	0.00202163	0.0319756	0.0127897
cg25888561	NA	NA	0.467133	0.0767476	0.390385	0.0270503
cg25902889	FSD1	Body	0.620856	0.2764	0.344455	0.0326942
cg25903223	PTPRN2;PTPRN2;PTPRN2	Body;Body;Body	0.512726	0.846027	-0.3333	0.0270503
cg25940557	OR10Z1	TSS1500	0.425845	0.809651	-0.383806	0.0127897
cg25942860	GRM6	Body	0.700285	0.916851	-0.216566	0.0127897
cg25952192	TTC39C;TTC39C	Body;Body	0.11338	0.321054	-0.207674	0.0157196
cg25972591	ZSCAN18;ZSCAN18	Body;Body	0.46262	0.839917	-0.377297	0.0127897
cg25996148	PXDNL	Body	0.558145	0.839284	-0.281139	0.0270503
cg26010734	EPHX3;EPHX3	TSS200;TSS1500	0.5128	0.198682	0.314118	0.0270503
cg26024424	NA	NA	0.15964	0.458192	-0.298552	0.0157196
cg26039829	PIWIL2;PIWIL2	5'UTR;TSS200	0.892683	0.671789	0.220893	0.0382261
cg26098816	NA	NA	0.434426	0.767605	-0.333179	0.0422709
cg26151206	OR10K2	1stExon	0.497646	0.891126	-0.39348	0.0127897
cg26165993	NA	NA	0.665506	0.903453	-0.237947	0.0422709
cg26251325	NA	NA	0.523084	0.190399	0.332685	0.0326942
cg26276249	HMCN1	Body	0.555352	0.846422	-0.29107	0.0493021
cg26297005	HOXA3	5'UTR	0.849759	0.566881	0.282878	0.0326942
cg26354493	FSD1	Body	0.564979	0.241582	0.323397	0.0270503
cg26377653	MIR1283-1	TSS200	0.221688	0.513269	-0.291581	0.0270503
cg26437203	NA	NA	0.133067	0.454125	-0.321058	0.0127897
cg26477573	EPHX3;EPHX3	1stExon;Body	0.39405	0.0579671	0.336082	0.0270503
cg26504274	KCNQ1;KCNQ1	Body;Body	0.863634	0.605334	0.2583	0.0382261
cg26595828	LOC340094	TSS200	0.652613	0.902776	-0.250163	0.0422709
cg26600753	TRIM7;TRIM7;TRIM7;TRIM7;TRIM7	Body;Body;Body;Body;Body	0.931253	0.738874	0.192379	0.0127897
cg26626251	OPCML	Body	0.292491	0.630418	-0.337928	0.0270503
cg26628847	PIP	Body	0.209008	0.496479	-0.287471	0.0326942
cg26666835	NA	NA	0.455117	0.161088	0.294029	0.0326942
cg26667091	EHBP1L1	Body	0.847622	0.48674	0.360882	0.0270503
cg26687173	WDR88	1stExon	0.835466	0.557557	0.277909	0.021507
cg26708220	MEIS2;MEIS2;MEIS2;MEIS2;MEIS2;MEIS2;MEIS2	Body;Body;Body;Body;Body;Body;Body	0.62556	0.189262	0.436298	0.0270503
cg26738880	DPP6;DPP6;DPP6	Body;Body;Body	0.31793	0.767776	-0.449846	0.0127897
cg26765743	NA	NA	0.474605	0.831321	-0.356717	0.0422709
cg26772104	NA	NA	0.520774	0.819589	-0.298815	0.021507
cg26811904	NA	NA	0.323505	0.662178	-0.338673	0.0270503
cg26814703	NA	NA	0.480941	0.162388	0.318553	0.0493021
cg26821962	NA	NA	0.368857	0.755538	-0.386681	0.0493021
cg26837853	CSMD1	Body	0.377219	0.722849	-0.34563	0.0326942
cg26856369	LOC134466	Body	0.60064	0.886635	-0.285995	0.0493021
cg26856658	TMEM132C	Body	0.666974	0.916229	-0.249255	0.0382261
cg26857192	H19	Body	0.76226	0.467538	0.294722	0.021507
cg26870594	NA	NA	0.541625	0.860464	-0.318839	0.0157196
cg26874872	NA	NA	0.187051	0.501554	-0.314503	0.0270503
cg26902647	NA	NA	0.429902	0.742771	-0.312869	0.0422709
cg26912251	SMOC2;SMOC2	Body;Body	0.261705	0.56756	-0.305856	0.0326942
cg26914205	ADNP2	TSS1500	0.619779	0.309346	0.310433	0.0493021
cg26929573	NA	NA	0.360852	0.707388	-0.346536	0.0326942
cg26946259	NA	NA	0.551236	0.231719	0.319517	0.0493021
cg26953293	KIAA0182;KIAA0182	Body;Body	0.773385	0.381902	0.391482	0.0270503
cg26965089	NA	NA	0.100931	0.308957	-0.208026	0.0422709
cg26967792	NA	NA	0.279523	0.629475	-0.349952	0.021507
cg26986989	NA	NA	0.244705	0.663521	-0.418815	0.0493021
cg27008316	NA	NA	0.0687744	0.235702	-0.166928	0.0127897
cg27029018	CSMD1	Body	0.633938	0.905986	-0.272048	0.0382261
cg27039898	NA	NA	0.809174	0.556911	0.252264	0.0382261
cg27043873	CDH18;CDH18	5'UTR;5'UTR	0.453289	0.84553	-0.392241	0.0326942
cg27049766	ZNF154;ZNF154	5'UTR;1stExon	0.451295	0.0437545	0.40754	0.0422709
cg27071152	LOC646999	Body	0.557474	0.25228	0.305194	0.0382261
cg27080119	MAD2L1	Body	0.0731269	0.221246	-0.148119	0.0382261
cg27090029	ARAP1;ARAP1;ARAP1	Body;Body;Body	0.897606	0.713185	0.184421	0.0326942
cg27106909	YPEL3;YPEL3;YPEL3	1stExon;5'UTR;5'UTR	0.399402	0.124787	0.274615	0.0422709
cg27135989	NA	NA	0.365475	0.672988	-0.307513	0.0422709
cg27149471	OR5T1	1stExon	0.41424	0.749379	-0.335139	0.0127897
cg27150476	LETM1	Body	0.713409	0.372957	0.340452	0.0422709
cg27168844	IL17A	Body	0.558541	0.845468	-0.286927	0.0326942
cg27246147	NA	NA	0.675915	0.273512	0.402403	0.0157196
cg27256629	GIMAP1	Body	0.708023	0.932802	-0.224779	0.0493021
cg27258486	NA	NA	0.5842	0.88078	-0.29658	0.0382261
cg27299033	RTN4RL1	Body	0.795786	0.513688	0.282098	0.0493021
cg27305342	MYL1;MYL1	Body;TSS1500	0.539555	0.847094	-0.30754	0.0493021
cg27306191	NA	NA	0.574521	0.858407	-0.283887	0.0326942
cg27318774	NA	NA	0.448125	0.816891	-0.368765	0.0382261
cg27320005	SLC25A2	TSS200	0.814031	0.477537	0.336493	0.0422709
cg27321309	NA	NA	0.651178	0.904464	-0.253286	0.0270503
cg27341860	OR2L13	TSS1500	0.590533	0.874564	-0.284032	0.0157196
cg27361847	NA	NA	0.269152	0.619079	-0.349927	0.021507
cg27406678	NKX6-1	Body	0.467227	0.172282	0.294945	0.0270503
cg27463181	TMEM132D	Body	0.424484	0.751194	-0.32671	0.0157196
cg27480727	PAX3;PAX3;PAX3;PAX3;PAX3;CCDC140;PAX3;PAX3;PAX3	TSS1500;TSS1500;TSS1500;TSS1500;TSS1500;5'UTR;TSS1500;TSS1500;TSS1500	0.682314	0.280438	0.401875	0.0127897
cg27504861	CA10;CA10;CA10	Body;Body;Body	0.443289	0.778348	-0.335059	0.0493021
cg27513574	SLC34A2;SLC34A2	1stExon;5'UTR	0.227332	0.0390789	0.188254	0.0422709
cg27534912	CD1C	TSS1500	0.384885	0.704206	-0.31932	0.0127897
cg27552679	ISLR2;ISLR2;ISLR2;ISLR2	Body;Body;Body;Body	0.539394	0.223806	0.315588	0.0382261
cg27560687	NA	NA	0.421035	0.772238	-0.351203	0.0422709
cg27582007	NA	NA	0.357077	0.066011	0.291066	0.0270503
cg27619840	HCN1	Body	0.680659	0.90431	-0.223651	0.0127897
cg27629673	ADCY2	Body	0.435992	0.768242	-0.33225	0.0326942
cg27635135	NA	NA	0.263711	0.618156	-0.354445	0.0382261
cg27646885	NA	NA	0.667307	0.91816	-0.250853	0.0326942
ch.1.171672612F	NA	NA	0.124893	0.324078	-0.199185	0.0422709
ch.1.193863993R	NA	NA	0.0164286	0.00385229	0.0125763	0.0382261
ch.1.89724558F	NA	NA	0.0724715	0.246383	-0.173911	0.0422709
ch.10.2770541R	FAM196A;DOCK1	5'UTR;Body	0.0921187	0.251766	-0.159647	0.0493021
ch.10.80061816F	NA	NA	0.132067	0.419339	-0.287272	0.0382261
ch.12.1173053R	ESYT1	Body	0.0761017	0.231751	-0.155649	0.0493021
ch.12.2506678F	UNC119B	Body	0.0569705	0.181387	-0.124416	0.0326942
ch.12.50831229F	NA	NA	0.121782	0.338396	-0.216614	0.0422709
ch.13.88042475R	NA	NA	0.0193473	0.00494944	0.0143978	0.0326942
ch.15.1197129R	ARID3B	Body	0.0701566	0.276054	-0.205897	0.0326942
ch.15.37208706R	NA	NA	0.0805305	0.250326	-0.169796	0.0422709
ch.15.65986670F	NA	NA	0.101168	0.269	-0.167832	0.0422709
ch.15.934240F	SNX1;SNX1;SNX1	Body;Body;Body	0.0820849	0.24793	-0.165845	0.0382261
ch.16.82520294R	NA	NA	0.092248	0.347616	-0.255368	0.0422709
ch.17.1150167F	HDAC5;HDAC5	Body;Body	0.0685438	0.201479	-0.132935	0.0493021
ch.17.45797972F	NA	NA	0.0532513	0.21081	-0.157559	0.0157196
ch.19.21460585R	NA	NA	0.0867591	0.319596	-0.232837	0.0493021
ch.2.113772948R	LOC440839	Body	0.0933594	0.292645	-0.199285	0.0382261
ch.2.170674427F	NA	NA	0.10525	0.300771	-0.19552	0.0422709
ch.2.207814544R	NA	NA	0.120415	0.358399	-0.237984	0.0326942
ch.2.47286786F	NA	NA	0.086583	0.289769	-0.203186	0.0422709
ch.21.36723363F	NA	NA	0.0842118	0.272556	-0.188344	0.0422709
ch.4.1889364R	EIF4E;EIF4E;EIF4E	Body;Body;Body	0.121315	0.317467	-0.196152	0.0422709
ch.6.2925136R	MTHFD1L	Body	0.136479	0.415656	-0.279177	0.0422709
ch.7.3189261R	PRKAG2;PRKAG2	5'UTR;Body	0.120575	0.354221	-0.233646	0.0422709
ch.7.3356624R	DNAJB6	Body	0.0630366	0.216648	-0.153612	0.0422709
ch.8.128185533F	NA	NA	0.114141	0.300828	-0.186686	0.0422709
ch.9.13245070R	NA	NA	0.0720487	0.204364	-0.132316	0.0493021
ch.9.2223115R	NA	NA	0.150181	0.437002	-0.286821	0.0382261
