# Supplementary material for: Pathway Implications of Aberrant Global Methylation in Adrenocortical Cancer
Source: PLoS One. 2016 Mar 10;11(3):e0150629. doi: 10.1371/journal.pone.0150629 (PMC4786116; doi:10.1371/journal.pone.0150629)
Supplement: S2 Table — (XLSX) [file pone.0150629.s002.xlsx]

## Sheet: TGen_Methyl_GeneExp.discretiz
Supplementary Table 2. List of Methylation-Expression correlations according to discretization method. Each methylation probe was correlated to each expression probe according to gene symbol. Negative correlations (-1) denote correlations are in opposite directions.
Positive correlations indicate correlations in the same direction. Green font indicates downregulation of gene expression. Red font indicates upregulation of gene expression. Expression values are log2 ratios normalized to values for normal adrenal tissue.
BH - Benjamini Hochberg
450K GeneSymbol	450K ProbeID	Chromosome	Low Methylation (U) Group (n)	High Methylation (M) Group (n)	Affy GeneSymbol	Affy ProbeID	Expression value for U methylation group	Expression value for M methylation group	Direction of correlation	p-value	BH-corrected p-value
AGA	cg00004818	4	2	12	AGA	204333_s_at	1.88072	-0.310529	-1	2e-06	0.009469
PLXNB2	cg00012194	22	3	11	PLXNB2	208890_s_at	0.759606	-2.3622	-1	1e-05	0.026055
RUNDC3B;ABCB1;RUNDC3B;RUNDC3B	cg00031165	7	11	3	ABCB1 /// ABCB4	209994_s_at	-1.30673	-6.54455	-1	5e-06	0.018291
RUNDC3B;ABCB1;RUNDC3B;RUNDC3B	cg00031165	7	11	3	ABCB1	209993_at	-2.06951	-6.802	-1	8e-06	0.024372
RUNDC3B;ABCB1;RUNDC3B;RUNDC3B	cg00031165	7	11	3	RUNDC3B	215321_at	-0.537242	-4.62967	-1	1.4e-05	0.029783
ARHGAP21	cg00056066	10	11	3	ARHGAP21	241701_at	2.85182	-0.661501	-1	3e-06	0.015626
HSF2;HSF2	cg00092682	6	2	12	HSF2	211220_s_at	0.147937	3.88801	1	1.7e-05	0.031932
VPS13B;VPS13B;VPS13B;VPS13B	cg00117913	8	3	11	VPS13B	236254_at	0.294852	3.2945	1	4e-06	0.017348
VPS13B;VPS13B;VPS13B;VPS13B	cg00117913	8	3	11	VPS13B	1553852_at	0.167855	3.15735	1	2e-06	0.009771
UNKL	cg00121045	16	11	3	UNKL	235087_at	-0.009065	0.394661	1	2.4e-05	0.037554
ABCB1	cg00141548	7	11	3	ABCB1 /// ABCB4	209994_s_at	-1.30673	-6.54455	-1	5e-06	0.018291
ABCB1	cg00141548	7	11	3	ABCB1	209993_at	-2.06951	-6.802	-1	8e-06	0.024372
FGD2	cg00226923	6	2	12	FGD2	215602_at	-0.019873	-0.712047	-1	1e-06	0.006829
RARA;RARA	cg00236832	17	2	12	RARA	203750_s_at	-0.943209	-0.443269	1	2.7e-05	0.039015
HIPK3;HIPK3	cg00396677	11	2	12	HIPK3	207764_s_at	-0.152159	3.58362	1	3.2e-05	0.041997
PTER;PTER	cg00412148	10	8	6	PTER	222798_at	-0.662722	1.63565	1	1.1e-05	0.02697
RERE;RERE	cg00423486	1	2	12	RERE	200939_s_at	-0.238356	1.99594	1	2.9e-05	0.04106
NFIX	cg00425217	19	3	11	NFIX	229834_at	-0.310625	1.37313	1	3.5e-05	0.043269
EVI5	cg00520096	1	2	12	EVI5	209717_at	0.67421	-0.003297	-1	2.8e-05	0.039498
HCN2	cg00587228	19	2	12	HCN2	214893_x_at	-0.490962	0.116304	1	5e-06	0.019961
DGCR2;DGCR11	cg00604193	22	2	12	DGCR2	202099_s_at	0.211145	-0.659841	-1	8e-06	0.024364
GGA2	cg00647403	16	2	12	GGA2	214189_s_at	0.066771	3.2897	1	1.6e-05	0.031352
GGA2	cg00647403	16	2	12	GGA2	208913_at	-0.341228	2.88827	1	1.3e-05	0.028535
RRP1B	cg00660232	21	2	12	RRP1B	212846_at	1.12647	-0.323875	-1	2e-06	0.009771
NFIX	cg00689651	19	3	11	NFIX	209807_s_at	-0.141862	2.81596	1	8e-06	0.024372
TKT;TKT;TKT	cg00748718	3	4	10	TKT	228205_at	0.015532	-0.947928	-1	2e-05	0.03469
C1orf55	cg00777310	1	2	12	C1orf55	244103_at	0.00145	-0.977945	-1	4.5e-05	0.049281
SLC2A13	cg00790847	12	2	12	SLC2A13	234561_at	1.75788	0.22953	-1	0	0.000537
TRDMT1;TRDMT1;TRDMT1	cg00857480	10	8	6	TRDMT1	206308_at	-0.271246	0.647039	1	1.2e-05	0.028001
ERBB3;ERBB3	cg00907267	12	2	12	ERBB3	202454_s_at	3.4207	-1.68053	-1	0	0
ERBB3;ERBB3	cg00907267	12	2	12	ERBB3	226213_at	3.24282	-2.26889	-1	0	0.000243
LDLR	cg00919002	19	2	12	LDLR	202068_s_at	-6.16124	-2.76968	1	2.5e-05	0.03816
ATXN1;ATXN1	cg00983705	6	2	12	ATXN1	230507_at	-0.174535	1.43103	1	1.6e-05	0.031878
DPP10;DPP10	cg01057176	2	11	3	DPP10	228598_at	1.86602	-2.19392	-1	4.4e-05	0.048894
ZFP36L2;LOC100129726	cg01094950	2	2	12	LOC100129726	231189_at	-1.14205	-0.443825	1	3.9e-05	0.045632
ZNF518B	cg01096266	4	2	12	ZNF518B	230715_at	0.68381	-0.221931	-1	4.3e-05	0.048603
SUZ12	cg01109633	17	2	12	SUZ12	1566190_at	2.10533	0.706626	-1	1.3e-05	0.028976
RAB40C	cg01149264	16	2	12	RAB40C	1569396_at	-0.025715	-1.45042	-1	2.7e-05	0.039015
NAALADL2	cg01150105	3	11	3	NAALADL2	1557998_at	0.04016	0.569194	1	1.1e-05	0.027501
MAGI1;MAGI1	cg01172682	3	2	12	MAGI1	1555262_a_at	-0.421553	1.31201	1	3.7e-05	0.044062
MAGI1;MAGI1	cg01172682	3	2	12	MAGI1	232859_s_at	-0.297453	1.44078	1	3.6e-05	0.043981
TBC1D1	cg01205019	4	3	11	TBC1D1	1568713_a_at	2.76003	0.598627	-1	1e-06	0.006011
SLC25A42	cg01318291	19	8	6	SLC25A42	228921_at	-0.083328	-0.451903	-1	4.5e-05	0.049014
ASXL1;ASXL1	cg01377358	20	10	4	ASXL1	242438_at	2.0701	0.338833	-1	4e-06	0.015861
NT5C	cg01477473	17	2	12	NT5C	219214_s_at	0.33126	-0.551481	-1	1e-06	0.007859
PDX1	cg01622304	13	2	12	PDX1	208559_at	0.129889	-0.391258	-1	3.2e-05	0.041953
CPNE7;CPNE7	cg01710450	16	2	12	CPNE7	219707_at	-0.081826	-1.30524	-1	4.3e-05	0.048563
DPP10;DPP10	cg01718116	2	12	2	DPP10	228598_at	1.56846	-2.43852	-1	4.5e-05	0.049281
MLLT6	cg01749778	17	3	11	MLLT6	1555155_at	0.037304	-0.667154	-1	2.3e-05	0.036751
ANO7	cg01752462	2	2	12	ANO7	241918_at	-0.045228	-1.66513	-1	1e-05	0.025894
ZNF410	cg01805469	14	12	2	ZNF410	209944_at	-1.9983	0.01351	1	1.6e-05	0.031352
C9orf84	cg01822570	9	8	6	C9orf84	233504_at	4.71749	-0.173145	-1	1e-06	0.006011
CMBL	cg01879083	5	5	9	CMBL	227522_at	1.64451	0.137586	-1	1.8e-05	0.032341
LOC285550;LOC285550	cg01884321	4	2	12	FAM200B	227270_at	-0.451514	0.809822	1	3.5e-05	0.043269
NOM1	cg01892567	7	11	3	NOM1	227161_at	0.117528	1.2424	1	8e-06	0.024264
ZFP36L1	cg01928902	14	2	12	ZFP36L1	213277_at	-0.003104	0.416367	1	0	0.00233
FAM65A	cg01972875	16	10	4	FAM65A	230806_s_at	3.69296	-0.339163	-1	0	9.6e-05
CACNA1D;CACNA1D;CACNA1D	cg01980361	3	2	12	CACNA1D	210108_at	-3.43306	0.205503	1	3.3e-05	0.042611
NFIX	cg01989908	19	4	10	NFIX	229834_at	-0.277141	1.52811	1	8e-06	0.023969
LSM6	cg02001694	4	2	12	LSM6	205036_at	0.67451	-0.126093	-1	2.2e-05	0.036028
SYNM;SYNM	cg02015876	15	10	4	SYNM	214304_x_at	0.643807	0.006533	-1	2.6e-05	0.038733
ITGB2;ITGB2	cg02117924	21	2	12	ITGB2	236988_x_at	0.313771	-0.130362	-1	1e-06	0.006469
RAB37	cg02237906	17	11	3	RAB37	244124_at	-0.461799	0.170636	1	3.2e-05	0.041953
SLCO3A1;SLCO3A1	cg02257883	15	2	12	SLCO3A1	219229_at	-1.23612	0.252878	1	2e-06	0.009449
GLYR1	cg02360175	16	11	3	GLYR1	221628_s_at	3.04674	-0.10124	-1	2e-06	0.012494
GLYR1	cg02360175	16	11	3	GLYR1	218506_x_at	0.375386	-0.351431	-1	4e-05	0.046101
CXCR4;CXCR4;CXCR4	cg02367708	2	11	3	CXCR4	209201_x_at	0.478964	-1.30569	-1	1.8e-05	0.032847
CXCR4;CXCR4;CXCR4	cg02367708	2	11	3	CXCR4	211919_s_at	0.497301	-1.28883	-1	2.9e-05	0.04106
TNIK;TNIK;TNIK;TNIK;TNIK;TNIK;TNIK;TNIK;TNIK	cg02499139	3	2	12	TNIK	213107_at	-0.385413	1.33274	1	3.2e-05	0.042294
PDLIM3;PDLIM3	cg02515725	4	12	2	PDLIM3	240289_at	-0.880938	-0.427892	1	3.5e-05	0.043269
EEF1D;EEF1D;EEF1D;EEF1D;EEF1D;EEF1D;EEF1D;EEF1D;EEF1D;TIGD5;EEF1D;EEF1D;EEF1D;EEF1D	cg02544429	8	2	12	EEF1D	203113_s_at	-1.8705	-0.697428	1	1.4e-05	0.029783
C9orf130;C9orf102;C9orf130	cg02565147	9	12	2	C9orf102	232013_at	3.49922	0.049041	-1	1.3e-05	0.028535
RGS1;RGS1	cg02586212	1	3	11	RGS1	216834_at	1.88275	-0.784171	-1	9e-06	0.025456
DUSP7	cg02604225	3	2	12	DUSP7	213848_at	0.049448	-0.945356	-1	0	0.005148
ZSCAN12;ZSCAN12	cg02622316	6	9	5	ZSCAN12	240181_at	0.957494	-0.247228	-1	1.7e-05	0.031932
EYS	cg02628401	6	12	2	EYS	233996_x_at	0.911913	2.62676	1	3e-05	0.04106
HIST1H4E	cg02656667	6	3	11	HIST1H4E	206951_at	0.534507	5.99245	1	2e-06	0.012585
FAM174B;FAM174B	cg02705800	15	2	12	FAM174B	221880_s_at	1.58459	-0.150914	-1	2.7e-05	0.039015
ZNF783	cg02707610	7	2	12	LOC155060	213367_at	-2.13502	-0.352996	1	3e-05	0.04106
SEC22A	cg02770887	3	2	12	SEC22A	238078_at	1.99518	0.419039	-1	9e-06	0.025651
C7orf44	cg02859417	7	2	12	C7orf44	239490_at	-1.35233	-0.383125	1	3.5e-05	0.043269
RPGRIP1L;RPGRIP1L;FTO;FTO	cg02859443	16	2	12	FTO	209702_at	-1.3277	-0.057132	1	3.7e-05	0.044172
C6orf62;C6orf62	cg02888247	6	12	2	C6orf62	213872_at	3.5787	0.145763	-1	1e-06	0.007495
RARA;RARA;RARA	cg02898721	17	2	12	RARA	203750_s_at	-0.943209	-0.443269	1	2.7e-05	0.039015
IMP4;CCDC115	cg02929766	2	2	12	CCDC115	224946_s_at	0.84306	0.086573	-1	2.4e-05	0.037368
LRRC36;KCTD19	cg03038029	16	3	11	LRRC36	220003_at	-1.25533	-0.190229	1	1e-06	0.006011
GNB1	cg03043696	1	5	9	GNB1	200745_s_at	-0.455363	-1.34234	-1	4.2e-05	0.047579
RARA	cg03085312	17	2	12	RARA	203750_s_at	-0.943209	-0.443269	1	2.7e-05	0.039015
NTM;NTM;NTM;NTM	cg03115562	11	8	6	NTM	222020_s_at	1.20796	6.03168	1	3e-05	0.04106
ZBTB7A	cg03176143	19	2	12	ZBTB7A	213303_x_at	1.83623	0.624001	-1	2.4e-05	0.037368
TPK1;TPK1	cg03182504	7	2	12	TPK1	221218_s_at	1.95916	-0.47482	-1	3e-06	0.014316
GPER;GPER;C7orf50;C7orf50;C7orf50;GPER	cg03214053	7	12	2	GPER	210640_s_at	-0.685116	1.65491	1	3e-06	0.014637
GPER;GPER;C7orf50;C7orf50;C7orf50;GPER	cg03214053	7	12	2	GPER	211829_s_at	0.060775	2.24275	1	0	0.000122
CAMK2B;CAMK2B;CAMK2B;CAMK2B;CAMK2B;CAMK2B;CAMK2B;CAMK2B	cg03257708	7	2	12	CAMK2B	210404_x_at	-0.671799	-1.79709	-1	0	0.000372
CAMK2B;CAMK2B;CAMK2B;CAMK2B;CAMK2B;CAMK2B;CAMK2B;CAMK2B	cg03257708	7	2	12	CAMK2B	209956_s_at	-0.574416	-1.9086	-1	1e-06	0.009334
CAMK2B;CAMK2B;CAMK2B;CAMK2B;CAMK2B;CAMK2B;CAMK2B;CAMK2B	cg03257708	7	2	12	CAMK2B	211483_x_at	-0.674716	-1.26249	-1	1.6e-05	0.031878
TK1;AFMID;AFMID;AFMID	cg03291825	17	2	12	TK1	1554408_a_at	3.6441	0.548131	-1	0	0.001292
TK1;AFMID;AFMID;AFMID	cg03291825	17	2	12	TK1	202338_at	3.03725	-0.239554	-1	0	0.003526
CUL4A;CUL4A	cg03313271	13	3	11	CUL4A	232466_at	-0.418352	0.854678	1	3.9e-05	0.045632
CSE1L;CSE1L	cg03427120	20	2	12	CSE1L	210765_at	-0.630842	0.338953	1	3.3e-05	0.042606
NRP1;NRP1;NRP1	cg03442322	10	2	12	NRP1	210615_at	2.35349	0.53935	-1	2e-06	0.011445
HOXD1	cg03450948	2	12	2	HOXD1	205975_s_at	-0.674935	1.95002	1	0	0.001081
BCL7A;BCL7A	cg03496157	12	2	12	BCL7A	203795_s_at	0.05728	1.09928	1	1.4e-05	0.029783
HSPA6	cg03524848	1	2	12	HSPA6	213418_at	0.990699	-2.01729	-1	3.5e-05	0.043269
CCDC8	cg03576469	19	6	8	CCDC8	223495_at	0.505774	-2.28763	-1	2e-06	0.012585
PLCL2	cg03585549	3	12	2	PLCL2	216218_s_at	0.25694	-2.34192	-1	4.4e-05	0.049005
SLFN5	cg03769704	17	4	10	SLFN5	1557078_at	-0.116266	3.35969	1	2.3e-05	0.036974
SLFN5	cg03769704	17	4	10	SLFN5	1553055_a_at	0.007417	3.74619	1	3e-06	0.013254
AKAP13;AKAP13	cg03796321	15	12	2	AKAP13	229783_at	1.80942	-0.61184	-1	2.5e-05	0.038247
AKAP13;AKAP13	cg03796321	15	12	2	AKAP13	208325_s_at	4.59053	0.215872	-1	3.2e-05	0.041953
LAMA3;LAMA3	cg03865257	18	3	11	LAMA3	1563772_a_at	2.49306	0.222185	-1	2.8e-05	0.039884
TLN2;MIR190	cg03944501	15	2	12	TLN2	212701_at	0.096339	-1.27353	-1	1.5e-05	0.030245
RPP21;RPP21	cg03948682	6	2	12	RPP21 /// TRIM39 /// TRIM39R	218836_at	0.391978	-0.229272	-1	4e-06	0.015861
CHML;OPN3	cg03964373	1	2	12	CHML	206079_at	2.44043	0.84904	-1	4e-06	0.015862
EIF4E;EIF4E;EIF4E	cg03967431	4	2	12	EIF4E	201437_s_at	-0.360006	2.52887	1	2e-05	0.034729
EIF4E;EIF4E;EIF4E	cg03967431	4	2	12	EIF4E	201436_at	-0.344872	2.77442	1	1e-06	0.005566
MKI67IP	cg04002021	2	2	12	MKI67IP	224713_at	0.929552	-0.582291	-1	1.2e-05	0.027908
INS-IGF2;IGF2;INS-IGF2	cg04057455	11	4	10	IGF2 /// INS-IGF2	202410_x_at	-0.994736	5.76027	1	1e-06	0.008324
INS-IGF2;IGF2;INS-IGF2	cg04057455	11	4	10	IGF2 /// INS-IGF2	210881_s_at	-1.14973	6.00418	1	0	0.003289
DPP10;DPP10;DPP10	cg04075191	2	11	3	DPP10	228598_at	1.86602	-2.19392	-1	4.4e-05	0.048894
PDK2	cg04091816	17	2	12	PDK2	213724_s_at	1.27605	-0.68329	-1	1e-06	0.005475
MAP4K4;MAP4K4;MAP4K4	cg04116469	2	2	12	MAP4K4	222548_s_at	-0.418243	1.55033	1	2.8e-05	0.039734
CUX1;CUX1	cg04151469	7	3	11	CUX1	202367_at	0.479736	-1.09354	-1	3.5e-05	0.043269
CUX1;CUX1	cg04151469	7	3	11	CUX1	225937_at	0.13079	2.92126	1	1.1e-05	0.02727
ZNF423	cg04165933	16	5	9	ZNF423	214761_at	-0.845054	1.54433	1	1.5e-05	0.031278
SLC16A3;SLC16A3	cg04184297	17	2	12	SLC16A3	202856_s_at	4.03618	1.30723	-1	8e-06	0.023969
ANXA11;ANXA11;ANXA11	cg04329351	10	2	12	ANXA11	206200_s_at	1.19078	-1.87841	-1	0	0.000783
SEMA6B	cg04410777	19	3	11	SEMA6B	224182_x_at	-1.44331	-0.199164	1	9e-06	0.025561
TTBK1	cg04521391	6	2	12	TTBK1	230191_at	0.14817	-0.631602	-1	6e-06	0.021856
ELF2	cg04538760	4	12	2	ELF2	210361_s_at	0.297585	-0.372823	-1	1e-06	0.005671
NKTR	cg04614440	3	2	12	NKTR	1570342_at	1.91277	0.641873	-1	6e-06	0.020391
NKTR	cg04614440	3	2	12	NKTR	202379_s_at	1.85506	0.880514	-1	6e-06	0.021438
KIAA0182;KIAA0182	cg04624689	16	2	12	KIAA0182	212056_at	1.24321	-0.674301	-1	1.7e-05	0.031878
MYOZ3;MYOZ3	cg04670168	5	2	12	MYOZ3	1553071_a_at	0.288149	-0.449035	-1	2.6e-05	0.038508
SMURF2	cg04808672	17	4	10	SMURF2	227489_at	1.42513	0.643716	-1	4.4e-05	0.048749
HLA-DOA	cg04809274	6	3	11	HLA-DOA	226878_at	0.912207	-1.00714	-1	3.2e-05	0.041953
MKI67IP	cg04868296	2	2	12	MKI67IP	224713_at	0.929552	-0.582291	-1	1.2e-05	0.027908
ACAT1;ACAT1	cg04873221	11	2	12	ACAT1	1559239_s_at	1.40481	0.011598	-1	0	0.002118
LRP6	cg04958496	12	2	12	LRP6	225745_at	-0.287256	0.626103	1	1.1e-05	0.02644
LRP6	cg04958496	12	2	12	LRP6	205606_at	-0.733708	0.658917	1	5e-06	0.017975
PARP1	cg04960271	1	2	12	PARP1	208644_at	1.0708	-0.471655	-1	0	0.003289
PCDHGA4;PCDHGC3;PCDHGA12;PCDHGA11;PCDHGA11;PCDHGA9;PCDHGA1;PCDHGB1;PCDHGC5;PCDHGB6;PCDHGB3;PCDHGB7;PCDHGA6;PCDHGA8;PCDHGA10;PCDHGA5;PCDHGB4;PCDHGC4;PCDHGA3;PCDHGA2;PCDHGA7;PCDHGB2;PCDHGC5;PCDHGB5;PCDHGC3	cg04964031	5	3	11	PCDHGA10 /// PCDHGA11 /// PCDHGA12 /// PCDHGA3 /// PCDHGA5 /// PCDHGA6	211876_x_at	-0.205352	3.14508	1	6e-06	0.021856
PCDHGA4;PCDHGC3;PCDHGA12;PCDHGA11;PCDHGA11;PCDHGA9;PCDHGA1;PCDHGB1;PCDHGC5;PCDHGB6;PCDHGB3;PCDHGB7;PCDHGA6;PCDHGA8;PCDHGA10;PCDHGA5;PCDHGB4;PCDHGC4;PCDHGA3;PCDHGA2;PCDHGA7;PCDHGB2;PCDHGC5;PCDHGB5;PCDHGC3	cg04964031	5	3	11	PCDHGA3	216352_x_at	0.146913	3.42415	1	5e-06	0.018468
S100A16	cg04990202	1	2	12	S100A16	227998_at	1.79423	-2.89224	-1	0	0.000276
CLDN11	cg05022688	3	2	12	CLDN11	228335_at	3.28324	-1.19971	-1	1e-06	0.006519
RFFL;RFFL	cg05032848	17	12	2	RFFL	1566171_at	0.466134	-0.424659	-1	3.2e-05	0.041953
FANCA	cg05105054	16	2	12	FANCA	203806_s_at	-0.691901	0.213985	1	9e-06	0.025561
CBLN3	cg05142272	14	3	11	CBLN3	235221_at	-1.42921	0.814454	1	2e-06	0.012494
ZFP36	cg05209306	19	5	9	ZFP36	201531_at	0.377803	-1.76153	-1	4.4e-05	0.048749
SETD7	cg05300158	4	2	12	SETD7	244653_at	1.26454	0.071741	-1	0	0.00048
SEMA6B;SEMA6B	cg05317605	19	7	7	SEMA6B	220778_x_at	-0.753735	0.553883	1	1.4e-05	0.029783
PSEN1;PSEN1	cg05385100	14	11	3	PSEN1	1567443_x_at	3.33477	-0.246688	-1	4e-06	0.01762
PSEN1;PSEN1	cg05385100	14	11	3	PSEN1	1567440_at	2.08278	-0.350912	-1	2.4e-05	0.037554
LOC100286793;FLJ39739	cg05412139	1	2	12	FLJ39739	1556033_at	1.68439	0.001363	-1	4.6e-05	0.049906
AHNAK;AHNAK	cg05427381	11	2	12	AHNAK	235281_x_at	0.083605	4.1024	1	3e-05	0.04106
AHNAK;AHNAK	cg05427381	11	2	12	AHNAK	1563560_at	-0.343934	3.84627	1	2.1e-05	0.035289
ANKFY1;ANKFY1	cg05461632	17	2	12	ANKFY1	224900_at	-0.22126	-1.16849	-1	3e-06	0.015582
HIST1H2AE;HIST1H2BG	cg05480042	6	2	12	HIST1H2BG	210387_at	2.30671	-0.245952	-1	4.5e-05	0.049014
ARHGEF10	cg05488778	8	3	11	ARHGEF10	216620_s_at	0.072669	-0.816818	-1	4e-05	0.046101
PTCRA	cg05586134	6	2	12	PTCRA	211252_x_at	-0.024288	-0.786348	-1	2.7e-05	0.039015
ACO2;PHF5A	cg05593780	22	2	12	ACO2	200793_s_at	0.26359	-2.07278	-1	1e-06	0.006942
ARMC8;ARMC8;ARMC8	cg05617996	3	11	3	ARMC8	244528_at	0.103616	0.468983	1	1.8e-05	0.033026
ZNRD1;ZNRD1;NCRNA00171	cg05663643	6	11	3	ZNRD1	223639_s_at	-0.470741	0.634328	1	1.2e-05	0.02791
RPP14;RPP14;RPP14;RPP14	cg05664197	3	2	12	RPP14	227005_at	0.033402	0.945687	1	4.6e-05	0.049984
RPP14;RPP14;RPP14;RPP14	cg05664197	3	2	12	RPP14	204245_s_at	-0.580863	0.720216	1	3e-06	0.013254
SPG7;SPG7	cg05671791	16	2	12	SPG7	202104_s_at	0.643278	-0.426072	-1	9e-06	0.024769
PDIA2	cg05703996	16	2	12	PDIA2	206889_at	-0.123703	-0.988163	-1	3.2e-05	0.041997
OGFOD1;NUDT21	cg05794227	16	2	12	OGFOD1	225109_at	1.19954	0.243807	-1	1.3e-05	0.028904
PCCA;PCCA	cg05821816	13	4	10	PCCA	216533_at	1.25341	0.280486	-1	3.1e-05	0.04187
UBE2V1;UBE2V1;TMEM189-UBE2V1;UBE2V1	cg05827346	20	11	3	TMEM189-UBE2V1 /// UBE2V1	216315_x_at	1.6629	0.06549	-1	0	0.002538
UBE2V1;UBE2V1;TMEM189-UBE2V1;UBE2V1	cg05827346	20	11	3	TMEM189-UBE2V1 /// UBE2V1	201001_s_at	2.10497	0.325742	-1	5e-06	0.019401
UBE2V1;UBE2V1;TMEM189-UBE2V1;UBE2V1	cg05827346	20	11	3	RNPEP /// TMEM189 /// TMEM189-UBE2V1 /// UBE2V1	201003_x_at	-1.85258	1.14233	1	4.3e-05	0.048185
CFTR	cg05917537	7	12	2	CFTR	215703_at	0.189707	-0.158875	-1	3.3e-05	0.042402
EDEM1	cg05964723	3	12	2	EDEM1	203279_at	-0.39661	-1.87818	-1	5e-06	0.019167
NDRG1;NDRG1;NDRG1	cg05994672	8	3	11	NDRG1	200632_s_at	1.07344	-0.633522	-1	5e-06	0.017975
TBC1D20	cg06041985	20	12	2	TBC1D20	226664_at	1.5293	-0.17393	-1	1e-06	0.005491
UBE2D1;UBE2D1	cg06077733	10	2	12	UBE2D1	214590_s_at	1.13304	0.119939	-1	1.9e-05	0.033431
UBE2D1;UBE2D1	cg06077733	10	2	12	UBE2D1	211764_s_at	2.14636	0.692176	-1	2.6e-05	0.038508
PLD1;PLD1	cg06085579	3	10	4	PLD1	205203_at	-0.740815	1.19936	1	1.3e-05	0.02936
USP36	cg06146665	17	2	12	USP36	224979_s_at	1.25828	0.020035	-1	3e-06	0.013668
ZFP36L2;LOC100129726	cg06169590	2	2	12	LOC100129726	231189_at	-1.14205	-0.443825	1	3.9e-05	0.045632
ASPHD2	cg06206626	22	2	12	ASPHD2	227014_at	1.63091	-0.420528	-1	0	0.001606
LOC402377;FBXW2	cg06218627	9	2	12	FBXW2	218941_at	1.1079	0.302447	-1	2.4e-05	0.037368
MAPK8IP3;MAPK8IP3	cg06286401	16	9	5	MAPK8IP3	216137_s_at	0.073621	-0.373863	-1	5e-06	0.017975
DNM3;DNM3	cg06320175	1	2	12	DNM3	209839_at	-1.70094	2.53863	1	7e-06	0.022085
PRDM5	cg06329345	4	2	12	PRDM5	220792_at	0.617072	-0.234572	-1	5e-06	0.019961
SLC9A3R1	cg06344807	17	6	8	SLC9A3R1	201349_at	-0.638617	-2.93852	-1	4.2e-05	0.048058
COL25A1;COL25A1	cg06501766	4	12	2	COL25A1	1555253_at	0.742123	3.89315	1	2e-06	0.011683
JPH4;JPH4	cg06536578	14	2	12	JPH4	226918_at	-0.352054	-1.19284	-1	8e-06	0.024769
ULK4	cg06626556	3	12	2	ULK4	244168_s_at	0.108879	0.986762	1	2e-06	0.012552
TRIM11	cg06639387	1	3	11	TRIM11	238797_at	1.5011	0.235972	-1	1.6e-05	0.031352
SIK3	cg06646174	11	2	12	SIK3	204156_at	1.16173	0.2751	-1	4.5e-05	0.049281
FYTTD1;FYTTD1;FYTTD1;KIAA0226	cg06651286	3	2	12	KIAA0226	1560138_at	-0.28566	-0.02113	1	2.4e-05	0.037554
DENND1B;DENND1B	cg06671340	1	2	12	DENND1B	219696_at	2.29234	-0.030062	-1	0	1e-05
ACTG1	cg06713261	17	12	2	ACTG1	211970_x_at	-0.205309	-1.64171	-1	1e-06	0.008532
ACTG1	cg06713261	17	12	2	ACTG1	221607_x_at	-0.565106	-1.81446	-1	6e-06	0.021091
ACTG1	cg06713261	17	12	2	ACTG1	212988_x_at	-0.363287	-1.72484	-1	7e-06	0.023811
ACTG1	cg06713261	17	12	2	ACTG1	212363_x_at	-0.684329	-1.82971	-1	9e-06	0.024769
ACTG1	cg06713261	17	12	2	ACTG1	213214_x_at	-0.637072	-1.87321	-1	1.9e-05	0.033188
ACTG1	cg06713261	17	12	2	ACTG1	224585_x_at	-0.681343	-1.96832	-1	3.7e-05	0.044159
LCORL;LCORL	cg06775055	4	2	12	LCORL	235970_at	1.33378	0.451384	-1	8e-06	0.024257
CNTNAP4;CNTNAP4	cg06793062	16	12	2	CNTNAP4	1553441_at	0.034342	0.223353	1	5e-06	0.019267
CCNL2;CCNL2;CCNL2;LOC148413;CCNL2	cg06817090	1	2	12	LOC148413	225920_at	0.716294	0.293437	-1	2e-06	0.010395
GAB1;GAB1	cg06855485	4	5	9	GAB1	225998_at	1.73467	-0.103738	-1	3.5e-05	0.04333
FNBP1	cg06901890	9	3	11	FNBP1	212288_at	-0.112239	-1.30409	-1	2.1e-05	0.035544
MAN1A2	cg06985534	1	2	12	MAN1A2	217921_at	1.45307	0.544569	-1	2.7e-05	0.0392
EPB41L1	cg07030373	20	3	11	EPB41L1	212339_at	-2.90583	-0.526172	1	9e-06	0.024769
ADAM12;ADAM12	cg07080551	10	8	6	ADAM12	213790_at	0.596957	2.68737	1	4e-06	0.016594
SMAD6;SMAD6	cg07124372	15	2	12	SMAD6	213565_s_at	0.774072	-0.328753	-1	1e-06	0.006011
NFASC;NFASC;NFASC;NFASC	cg07178864	1	3	11	NFASC	213438_at	-3.15953	-0.081499	1	6e-06	0.020478
PDE4D;PDE4D	cg07190535	5	12	2	PDE4D	204491_at	0.222957	3.01476	1	1.7e-05	0.032248
A2BP1;A2BP1;A2BP1;A2BP1;A2BP1;A2BP1	cg07196505	16	11	3	A2BP1	1553422_s_at	-0.19005	1.82215	1	2.6e-05	0.038508
LILRA2;LILRA2;LILRA2;LILRA2	cg07280593	19	12	2	LILRA2	211101_x_at	-0.822616	-1.87305	-1	1e-06	0.00542
UBR1	cg07317608	15	2	12	UBR1	238528_at	-0.207061	2.49591	1	4e-06	0.015861
SH2B1;SH2B1;SH2B1;SH2B1;SH2B1	cg07346607	16	2	12	SH2B1	209322_s_at	0.668419	-0.797182	-1	0	0.000397
SH2B1;SH2B1;SH2B1;SH2B1;SH2B1	cg07346607	16	2	12	SH2B1	40149_at	0.813558	-1.04518	-1	0	0.002754
TCP11L2	cg07354124	12	2	12	TCP11L2	1553861_at	-0.150681	4.66753	1	1.3e-05	0.028976
STK4	cg07369345	20	2	12	STK4	223746_at	-0.203754	0.784268	1	2.7e-05	0.039015
CHL1	cg07414525	3	6	8	CHL1	204591_at	-2.62008	1.94737	1	0	0.002754
MLL	cg07428648	11	2	12	MLL	229935_s_at	0.250207	3.29048	1	3.5e-05	0.043382
MLL	cg07428648	11	2	12	MLL	212078_s_at	0.29902	2.23007	1	1.7e-05	0.031878
MLL	cg07428648	11	2	12	MLL	1565436_s_at	-0.193453	2.77445	1	8e-06	0.024364
YTHDC2	cg07465864	5	11	3	YTHDC2	205836_s_at	0.968621	0.13862	-1	4e-06	0.017348
MARCKS	cg07473249	6	12	2	MARCKS	225897_at	0.80199	-0.472064	-1	1.7e-05	0.031932
TPD52;TPD52	cg07587588	8	3	11	TPD52	201688_s_at	3.2768	0.082145	-1	1e-06	0.009132
PAX8;PAX8;PAX8;PAX8;PAX8;LOC440839;LOC654433	cg07594247	2	6	8	LOC654433	227474_at	0.856566	-2.30118	-1	2.3e-05	0.036751
CDC7;CDC7;CDC7	cg07604512	1	2	12	CDC7	204510_at	2.4146	-0.407947	-1	3e-06	0.014585
CCHCR1;CCHCR1;CCHCR1	cg07613268	6	11	3	CCHCR1	209698_at	-0.527274	0.487878	1	1.4e-05	0.029783
TNPO2	cg07655025	19	2	12	TNPO2	210585_s_at	-0.016095	1.43228	1	1.2e-05	0.028151
SDF2;SUPT6H	cg07741793	17	2	12	SUPT6H	1554311_a_at	0.0513	3.75669	1	1.4e-05	0.029783
PPP3CA;PPP3CA;PPP3CA;PPP3CA;PPP3CA;PPP3CA	cg07751222	4	11	3	PPP3CA	202429_s_at	-0.395826	-3.24164	-1	0	0.000274
CENPL;CENPL;CENPL;CENPL;DARS2;CENPL	cg07824364	1	2	12	DARS2	218365_s_at	1.30522	0.142127	-1	3e-05	0.04106
S100A16	cg07910075	1	2	12	S100A16	227998_at	1.79423	-2.89224	-1	0	0.000276
PAX3;PAX3;PAX3;CCDC140;PAX3;PAX3;PAX3;PAX3;PAX3	cg08022524	2	2	12	PAX3	207680_x_at	0.725702	0.030407	-1	7e-06	0.023969
TTN;TTN;TTN;MIR548N;TTN	cg08041245	2	12	2	TTN	242771_at	0.193116	1.18029	1	2.8e-05	0.039903
RNF220	cg08124156	1	3	11	RNF220	219988_s_at	0.505839	-0.991225	-1	2e-05	0.03405
NCOR1;PIGL	cg08125503	17	3	11	NCOR1	200854_at	-0.753494	-0.164356	1	4e-06	0.016145
PLEC1;PLEC1;PLEC1;PLEC1;PLEC1;PLEC1;PLEC1;PLEC1	cg08159271	8	3	11	PLEC	216971_s_at	0.607355	-0.353239	-1	1e-06	0.008532
CDK13;CDK13	cg08188073	7	2	12	CDK13	207319_s_at	-0.083724	2.38455	1	9e-06	0.025456
CDK13;CDK13	cg08188073	7	2	12	CDK13	214287_s_at	-0.059648	2.24874	1	1e-06	0.006942
DDC	cg08241694	7	12	2	DDC	214347_s_at	-0.018117	0.822937	1	1.7e-05	0.031932
ARHGDIB	cg08251901	12	2	12	ARHGDIB	201288_at	0.537057	-0.418746	-1	3.7e-05	0.044159
SLC16A3;SLC16A3	cg08296680	17	2	12	SLC16A3	202856_s_at	4.03618	1.30723	-1	8e-06	0.023969
HRNBP3	cg08319103	17	2	12	RBFOX3	229406_at	-0.662648	-0.15154	1	9e-06	0.025486
RARA	cg08332908	17	2	12	RARA	203750_s_at	-0.943209	-0.443269	1	2.7e-05	0.039015
LOC151534;LBX2	cg08355260	2	2	12	LOC151534	238422_at	0.948372	-0.489922	-1	3.6e-05	0.043981
IVNS1ABP	cg08358671	1	2	12	IVNS1ABP	201362_at	1.04367	-0.101545	-1	6e-06	0.020789
IVNS1ABP	cg08358671	1	2	12	IVNS1ABP	201363_s_at	1.01517	0.001737	-1	4.4e-05	0.049005
SLIT2	cg08415391	4	11	3	SLIT2	228850_s_at	-0.902787	1.65872	1	1e-06	0.009249
RTEL1;RTEL1	cg08432509	20	3	11	RTEL1	213829_x_at	0.1125	-2.05806	-1	8e-06	0.024139
RAD17;RAD17;TAF9;RAD17;TAF9;RAD17;RAD17;RAD17;RAD17;TAF9;RAD17;TAF9	cg08432846	5	2	12	RAD17	210826_x_at	0.784658	0.089545	-1	3.3e-05	0.042432
ANKMY1;ANKMY1	cg08461339	2	2	12	ANKMY1	220280_s_at	-0.722751	0.121847	1	1.3e-05	0.028753
ZNF423	cg08524803	16	5	9	ZNF423	214761_at	-0.845054	1.54433	1	1.5e-05	0.031278
PCDHA7;PCDHAC1;PCDHA12;PCDHA6;PCDHA10;PCDHA4;PCDHA11;PCDHAC1;PCDHA8;PCDHA6;PCDHA1;PCDHA2;PCDHA1;PCDHA9;PCDHA13;PCDHA5;PCDHA3;PCDHA10	cg08550421	5	10	4	PCDHA1 /// PCDHA10 /// PCDHA11 /// PCDHA12 /// PCDHA13 /// PCDHA2 /// PCDHA3 /// PCDHA4 /// PCDHA5 /// PCDHA6 /// PCDHA7 /// PCDHA8 /// PCDHA9 /// PCDHAC1 /// PCDHAC2	224212_s_at	2.50577	-0.35422	-1	1.8e-05	0.032325
PCDHA7;PCDHAC1;PCDHA12;PCDHA6;PCDHA10;PCDHA4;PCDHA11;PCDHAC1;PCDHA8;PCDHA6;PCDHA1;PCDHA2;PCDHA1;PCDHA9;PCDHA13;PCDHA5;PCDHA3;PCDHA10	cg08550421	5	10	4	PCDHA1 /// PCDHA10 /// PCDHA11 /// PCDHA12 /// PCDHA13 /// PCDHA2 /// PCDHA3 /// PCDHA4 /// PCDHA5 /// PCDHA6 /// PCDHA7 /// PCDHA8 /// PCDHA9 /// PCDHAC1 /// PCDHAC2	210674_s_at	1.23064	-1.41316	-1	1.9e-05	0.033467
HOXA11;HOXA10	cg08575233	7	2	12	HOXA11	213823_at	2.21028	0.002686	-1	1.8e-05	0.032341
WIPF3	cg08605301	7	2	12	WIPF3	241601_at	-0.162252	3.09434	1	2.2e-05	0.036285
C8orf44	cg08633239	8	2	12	C8orf44 /// SGK3	220038_at	1.28731	-0.057648	-1	1e-06	0.009344
EGLN2;EGLN2	cg08689929	19	2	12	EGLN2	223083_s_at	-0.134536	-1.17695	-1	1.2e-05	0.028189
PAFAH1B1	cg08696470	17	2	12	PAFAH1B1	200816_s_at	0.058025	-0.476014	-1	1.9e-05	0.033748
FUBP1	cg08707063	1	2	12	FUBP1	214094_at	0.249033	1.75453	1	2.6e-05	0.038733
CHL1	cg08707471	3	6	8	CHL1	204591_at	-2.62008	1.94737	1	0	0.002754
FREM3	cg08833778	4	12	2	FREM3	243337_at	0.149313	0.507836	1	3.1e-05	0.041953
ETV5	cg08875605	3	2	12	ETV5	231083_at	-0.192265	4.79276	1	1.1e-05	0.02697
FABP3;FABP3	cg08877374	1	3	11	FABP3	214285_at	3.06531	-1.20716	-1	2e-06	0.010395
ESRP2	cg08886823	16	2	12	ESRP2	229223_at	3.30988	-0.103642	-1	0	9.6e-05
CLPTM1L	cg08929612	5	11	3	CLPTM1L	229416_at	1.43446	-0.095227	-1	8e-06	0.024264
RGS13;RGS13	cg08932474	1	12	2	RGS13	210258_at	0.231481	0.580046	1	3e-06	0.013317
INS-IGF2;IGF2;IGF2;IGF2	cg08986368	11	12	2	IGF2 /// INS-IGF2	210881_s_at	4.85976	-1.43711	-1	1.8e-05	0.032958
MAN1C1	cg09027133	1	2	12	MAN1C1	214180_at	-0.477012	-1.79639	-1	9e-06	0.025027
PAFAH1B1;PAFAH1B1	cg09157431	17	2	12	PAFAH1B1	200816_s_at	0.058025	-0.476014	-1	1.9e-05	0.033748
NPAS3;NPAS3;NPAS3;NPAS3	cg09224393	14	2	12	NPAS3	1554635_a_at	-0.813085	-0.240149	1	1e-06	0.006942
ERC1;ERC1;ERC1;ERC1;ERC1	cg09239099	12	2	12	ERC1	1563947_a_at	2.48533	1.06168	-1	3e-05	0.04106
ASB4;ASB4	cg09375488	7	11	3	ASB4	237721_s_at	0.957534	-3.79184	-1	3.5e-05	0.043269
COQ10A;COQ10A	cg09423994	12	2	12	COQ10A	225747_at	1.09461	-0.527536	-1	2e-06	0.010944
PTTG2;TBC1D1	cg09463890	4	2	12	TBC1D1	1568713_a_at	2.70295	0.788256	-1	2.4e-05	0.037368
TMEM68;TGS1;TGS1	cg09491281	8	2	12	TGS1	236371_s_at	0.216159	3.45194	1	3.9e-05	0.045632
GLT25D1	cg09505136	19	3	11	GLT25D1	218473_s_at	1.21679	-1.42836	-1	0	0.002123
GRK4;GRK4;GRK4;NOP14	cg09528056	4	12	2	GRK4	210600_s_at	-0.030247	0.653126	1	2e-05	0.034404
OSTC	cg09548167	4	2	12	OSTC	223001_at	0.528355	-1.09911	-1	1e-06	0.008209
PLEC1;PLEC1;PLEC1;PLEC1;PLEC1;PLEC1;PLEC1;PLEC1	cg09550697	8	3	11	PLEC	216971_s_at	0.607355	-0.353239	-1	1e-06	0.008532
RPL13;RPL13;SNORD68;RPL13	cg09554007	16	2	12	RPL13	212191_x_at	0.291991	-1.8959	-1	1.4e-05	0.029783
RPL13;RPL13;SNORD68;RPL13	cg09554007	16	2	12	RPL13	214351_x_at	0.070871	-1.70983	-1	4e-05	0.046388
RPL13;RPL13;SNORD68;RPL13	cg09554007	16	2	12	RPL13	208929_x_at	0.090613	-1.46212	-1	4.5e-05	0.049005
CALHM2;CALHM2	cg09562683	10	2	12	CALHM2	221565_s_at	-0.724702	-1.95555	-1	3.1e-05	0.041953
NAV2;NAV2;NAV2;NAV2	cg09571376	11	2	12	NAV2	222599_s_at	2.24348	0.425138	-1	0	0.000802
NAV2;NAV2;NAV2;NAV2	cg09571376	11	2	12	NAV2	222598_s_at	1.41941	0.250756	-1	3.3e-05	0.042606
UPF2;UPF2	cg09612413	10	12	2	UPF2	203519_s_at	-0.100773	0.589151	1	3e-05	0.04106
TRAK1	cg09654300	3	3	11	TRAK1	201283_s_at	1.09166	0.159511	-1	2e-06	0.009493
A2BP1;A2BP1;A2BP1	cg09696486	16	11	3	A2BP1	1553422_s_at	-0.19005	1.82215	1	2.6e-05	0.038508
MAP6D1	cg09738156	3	3	11	MAP6D1	242838_at	-0.687467	-0.129804	1	1.1e-05	0.02697
INSR;INSR	cg09779027	19	2	12	INSR	213792_s_at	-1.80407	0.374703	1	1e-05	0.025962
TRIO	cg09828761	5	2	12	TRIO	244527_at	1.26587	0.249299	-1	3.2e-05	0.042066
RARA	cg09858022	17	2	12	RARA	203750_s_at	-0.943209	-0.443269	1	2.7e-05	0.039015
GEMIN5	cg09865476	5	2	12	GEMIN5	225712_at	-0.150762	0.610869	1	7e-06	0.023969
YTHDC2;YTHDC2	cg09868597	5	3	11	YTHDC2	205836_s_at	0.13862	0.968621	1	4e-06	0.017348
GLYR1	cg09873772	16	11	3	GLYR1	221628_s_at	3.04674	-0.10124	-1	2e-06	0.012494
GLYR1	cg09873772	16	11	3	GLYR1	218506_x_at	0.375386	-0.351431	-1	4e-05	0.046101
ENTPD4;ENTPD4	cg09962974	8	2	12	ENTPD4	204077_x_at	-0.644126	-0.096798	1	3.4e-05	0.043269
TCF19;TCF19;CCHCR1	cg10094358	6	3	11	CCHCR1	209698_at	0.487878	-0.527274	-1	1.4e-05	0.029783
KIAA1244	cg10098010	6	2	12	KIAA1244	228051_at	1.58144	-1.19568	-1	8e-06	0.024257
GGPS1;ARID4B;GGPS1;ARID4B;GGPS1;ARID4B;ARID4B	cg10107779	1	2	12	GGPS1	202321_at	1.55984	0.529073	-1	3.7e-05	0.044062
NCOR2;NCOR2	cg10200168	12	3	11	NCOR2	207760_s_at	-1.34137	-0.090369	1	2.3e-05	0.036751
FMO5;FMO5;FMO5	cg10242825	1	2	12	FMO5	1569688_at	1.9535	0.027165	-1	0	0.000276
KLF7	cg10278149	2	3	11	KLF7	240432_x_at	1.90963	0.206894	-1	1.7e-05	0.031932
DDC	cg10335743	7	12	2	DDC	214347_s_at	-0.018117	0.822937	1	1.7e-05	0.031932
KCNA1;KCNA1	cg10363246	12	7	7	KCNA1	230849_at	-0.489007	-0.1111	1	4.5e-05	0.049159
DKK3;DKK3;DKK3	cg10364881	11	3	11	DKK3	202196_s_at	1.64263	-1.40013	-1	3.6e-05	0.043763
ARHGEF10	cg10410513	8	2	12	ARHGEF10	215139_at	0.812699	-0.143658	-1	3.1e-05	0.04187
SNRPN;SNRPN;SNRPN;SNRPN	cg10428394	15	12	2	SNRPN	240204_at	0.413203	1.99116	1	9e-06	0.024769
GLYR1;UBN1	cg10434653	16	12	2	GLYR1	221628_s_at	2.78964	-0.132633	-1	1.4e-05	0.029584
GPATCH3	cg10504737	1	2	12	GPATCH3	218895_at	-0.028037	-1.37871	-1	7e-06	0.023969
SOS2	cg10515048	14	2	12	SOS2	217576_x_at	2.03513	0.401008	-1	0	0.001873
CAMTA1	cg10521808	1	7	7	CAMTA1	225692_at	-1.11596	-0.01417	1	2.6e-05	0.038508
BAIAP2L2	cg10531073	22	2	12	BAIAP2L2	228876_at	0.293359	-0.65807	-1	3.9e-05	0.045632
BCL7A;BCL7A	cg10552903	12	2	12	BCL7A	203795_s_at	0.05728	1.09928	1	1.4e-05	0.029783
MAP3K5	cg10599345	6	12	2	MAP3K5	203837_at	-1.70364	-3.55186	-1	1.8e-05	0.032325
ZNF385B	cg10671757	2	12	2	ZNF385B	1555800_at	1.0057	5.2433	1	1.8e-05	0.032294
ZNF385B	cg10671757	2	12	2	ZNF385B	229019_at	-1.30719	1.56224	1	1e-06	0.006387
ZNF385B	cg10671757	2	12	2	ZNF385B	1555801_s_at	0.293758	3.94855	1	1e-06	0.006011
NOSTRIN	cg10673467	2	6	8	NOSTRIN	226992_at	-1.95386	1.29473	1	3.1e-05	0.041953
NTM;NTM;NTM;NTM	cg10677017	11	8	6	NTM	222020_s_at	1.20796	6.03168	1	3e-05	0.04106
TCTN2;TCTN2;TCTN2;TCTN2	cg10921983	12	3	11	TCTN2	239928_at	2.39757	0.810339	-1	2.8e-05	0.039909
ARL3;SFXN2	cg10961055	10	2	12	SFXN2	227560_at	-0.973262	0.19693	1	4e-06	0.017742
NTM;NTM;NTM;NTM	cg10996368	11	8	6	NTM	222020_s_at	1.20796	6.03168	1	3e-05	0.04106
PPM1E	cg11019211	17	12	2	PPM1E	236302_at	1.33287	-3.23074	-1	0	0.003803
TBX2	cg11031701	17	7	7	TBX2	221977_at	3.32383	0.54757	-1	1.7e-05	0.031932
PTPRA;PTPRA;PTPRA	cg11086127	20	2	12	PTPRA	213799_s_at	-0.104751	3.19541	1	1e-05	0.025697
PTPRA;PTPRA;PTPRA	cg11086127	20	2	12	PTPRA	213795_s_at	-0.09758	0.962991	1	5e-06	0.017975
DCTN4;DCTN4;DCTN4	cg11104918	5	2	12	DCTN4	222488_s_at	1.06662	0.0944	-1	4e-06	0.017446
PLEC1;PLEC1;PLEC1;PLEC1;PLEC1;PLEC1;PLEC1;PLEC1	cg11147309	8	2	12	PLEC	216971_s_at	0.578458	-0.268374	-1	3.8e-05	0.044686
PRDM5	cg11171429	4	2	12	PRDM5	220792_at	0.617072	-0.234572	-1	5e-06	0.019961
CDK11B;CDK11B;CDK11A;CDK11B;CDK11A;CDK11B;CDK11B;CDK11B	cg11198222	1	2	12	CDK11A /// CDK11B	215329_s_at	-0.453924	0.008792	1	3.4e-05	0.043149
BDNFOS;LIN7C	cg11237734	11	2	12	BDNF-AS	1567361_at	0.764002	0.226247	-1	2e-05	0.033804
HNRPLL;HNRPLL	cg11238366	2	2	12	HNRPLL	225386_s_at	2.16042	0.753417	-1	3.6e-05	0.043981
HLA-B	cg11255427	6	2	12	HLA-B	208729_x_at	0.855309	-1.58587	-1	2e-06	0.010944
HLA-B	cg11255427	6	2	12	HLA-B	211911_x_at	0.419384	-2.10288	-1	1.1e-05	0.02697
NSD1;NSD1	cg11316784	5	2	12	NSD1	219084_at	0.106594	1.03647	1	3.3e-05	0.042404
IMMP1L;ELP4	cg11385473	11	3	11	ELP4	203829_at	1.43233	0.433382	-1	2.6e-05	0.039015
TAPT1	cg11401606	4	2	12	TAPT1	216373_at	0.595348	0.145618	-1	1e-05	0.025894
RHOF	cg11508056	12	2	12	RHOF	1554539_a_at	2.46329	-0.283662	-1	0	0.000332
RHOF	cg11508056	12	2	12	RHOF	1554538_at	0.170547	-0.971655	-1	8e-06	0.023969
RERE;RERE	cg11516004	1	2	12	RERE	200939_s_at	-0.238356	1.99594	1	2.9e-05	0.04106
SDK2	cg11521467	17	3	11	SDK2	242064_at	0.793006	-0.535536	-1	1.2e-05	0.027916
HSD17B4	cg11532800	5	3	11	HSD17B4	1563696_at	0.826223	0.30525	-1	1.5e-05	0.030775
SEMA6B	cg11545720	19	5	9	SEMA6B	223567_at	-0.5864	1.71371	1	4.2e-05	0.048058
MEGF10	cg11565512	5	8	6	MEGF10	232523_at	2.86718	-1.4369	-1	0	0.002118
PAX8;PAX8;PAX8;PAX8;PAX8;LOC440839;LOC654433	cg11763394	2	6	8	LOC654433	227474_at	0.856566	-2.30118	-1	2.3e-05	0.036751
NFIX	cg11796565	19	3	11	NFIX	229834_at	-0.310625	1.37313	1	3.5e-05	0.043269
S100A16	cg11820824	1	2	12	S100A16	227998_at	1.79423	-2.89224	-1	0	0.000276
ANXA11;ANXA11;ANXA11	cg11877297	10	2	12	ANXA11	206200_s_at	1.19078	-1.87841	-1	0	0.000783
MLL5;MLL5;LOC100216545	cg11939780	7	2	12	LOC100216545	238473_at	0.519013	-0.190374	-1	4.3e-05	0.048563
SEMA6D;SEMA6D;SEMA6D;SEMA6D;SEMA6D;SEMA6D	cg12014646	15	5	9	SEMA6D	233882_s_at	0.232432	4.05539	1	1.5e-05	0.030245
PHACTR2;PHACTR2	cg12049695	6	3	11	PHACTR2	204049_s_at	-0.747602	1.78958	1	2.7e-05	0.039015
C6orf62	cg12104246	6	11	3	C6orf62	213875_x_at	3.65093	0.25452	-1	1e-06	0.007456
RGL2;RGL2	cg12118504	6	3	11	RGL2	209110_s_at	-0.281289	-1.67314	-1	4e-06	0.017446
HCN2	cg12159023	19	2	12	HCN2	214893_x_at	-0.490962	0.116304	1	5e-06	0.019961
PFKP	cg12241532	10	2	12	PFKP	201037_at	-1.51876	0.914444	1	3.6e-05	0.043981
PFKP	cg12265908	10	2	12	PFKP	201037_at	-1.51876	0.914444	1	3.6e-05	0.043981
PFKP	cg12303582	10	2	12	PFKP	201037_at	-1.51876	0.914444	1	3.6e-05	0.043981
PRDM5	cg12386285	4	3	11	PRDM5	235764_at	-0.140454	1.03642	1	4e-06	0.015861
RUNX2;RUNX2;RUNX2	cg12477370	6	3	11	RUNX2	232231_at	3.16778	0.678616	-1	2.7e-05	0.039015
FBXO21;FBXO21	cg12482993	12	2	12	FBXO21	214891_at	-0.055556	0.799954	1	3.8e-05	0.045329
PDE11A;PDE11A	cg12492094	2	2	12	PDE11A	224223_s_at	-0.910565	-0.191191	1	5e-06	0.018163
TTBK1	cg12498088	6	2	12	TTBK1	230191_at	0.14817	-0.631602	-1	6e-06	0.021856
ZNF853	cg12620443	7	2	12	ZNF853	232884_s_at	0.498621	-0.538116	-1	1e-06	0.008991
YTHDC2	cg12630596	5	11	3	YTHDC2	205836_s_at	0.968621	0.13862	-1	4e-06	0.017348
SPTBN1;SPTBN1	cg12677436	2	2	12	SPTBN1	213914_s_at	-0.245298	3.31676	1	2.4e-05	0.037368
SPTBN1;SPTBN1	cg12677436	2	2	12	SPTBN1	226765_at	-1.57695	1.32401	1	9e-06	0.024996
VPS16;VPS16;FAM113A;FAM113A	cg12680326	20	2	12	VPS16	203459_s_at	-0.311404	0.230248	1	4.4e-05	0.048749
FAM59B	cg12717533	2	2	12	FAM59B	228028_at	0.39512	-0.90906	-1	2.9e-05	0.040594
ZIC1	cg12732998	3	2	12	ZIC1	234716_at	0.185154	-0.315357	-1	2.3e-05	0.036974
CLN5	cg12782491	13	2	12	CLN5	204085_s_at	0.765745	-0.480387	-1	3.9e-05	0.045432
RRP1B;HSF2BP	cg12831261	21	2	12	RRP1B	212846_at	1.12647	-0.323875	-1	2e-06	0.009771
PAX8;PAX8;PAX8;PAX8;PAX8;LOC440839;LOC654433	cg12889195	2	5	9	LOC654433	228425_at	0.879445	-2.4163	-1	2.2e-05	0.036467
PAX8;PAX8;PAX8;PAX8;PAX8;LOC440839;LOC654433	cg12889195	2	5	9	LOC654433	227474_at	0.946756	-2.00042	-1	4.4e-05	0.049005
HKR1	cg12948621	19	3	11	HKR1	231836_at	0.926461	0.398055	-1	4.1e-05	0.047013
SNRPN;SNRPN;SNRPN;SNRPN;SNURF;SNURF;SNRPN	cg13073261	15	12	2	SNRPN	240204_at	0.413203	1.99116	1	9e-06	0.024769
METAP2	cg13148131	12	2	12	METAP2	227993_at	2.06983	0.850536	-1	2e-05	0.034427
CDC5L	cg13184442	6	2	12	CDC5L	209057_x_at	0.257267	3.40747	1	2.1e-05	0.035785
SPSB1	cg13187433	1	2	12	SPSB1	226075_at	2.01277	-0.047495	-1	0	0.001521
WNT3	cg13209613	17	3	11	WNT3	221455_s_at	0.010877	-0.330204	-1	7e-06	0.023192
SLC7A4	cg13286281	22	2	12	SLC7A4	205864_at	-0.479319	-1.20841	-1	1e-05	0.025894
BIVM;BIVM;KDELC1	cg13361007	13	2	12	KDELC1	219479_at	1.83131	0.175158	-1	3.2e-05	0.041953
B4GALT1	cg13443165	9	2	12	B4GALT1	238987_at	1.91066	-1.51836	-1	1.7e-05	0.031878
PSMD5;LOC253039	cg13460057	9	3	11	LOC253039	239958_at	-0.381548	0.005179	1	2.5e-05	0.038245
C12orf51	cg13478974	12	2	12	C12orf51	211034_s_at	-0.696414	0.11641	1	3e-06	0.015102
NPAS3;NPAS3;NPAS3;NPAS3	cg13493426	14	2	12	NPAS3	1554635_a_at	-0.813085	-0.240149	1	1e-06	0.006942
HCCA2	cg13637552	11	2	12	MOB2	223353_at	-1.82653	-0.894412	1	2.4e-05	0.037554
RBM33	cg13639901	7	2	12	RBM33	1554096_a_at	0.293627	3.72062	1	2.4e-05	0.037368
DACH1;DACH1;DACH1	cg13726218	13	11	3	DACH1	205471_s_at	2.38542	-0.612535	-1	4.5e-05	0.049319
NTM;NTM;NTM;NTM	cg13778222	11	7	7	NTM	222020_s_at	0.807097	5.74344	1	1.1e-05	0.02644
FKBP3;FANCM	cg13781510	14	2	12	FKBP3	222485_at	-0.445022	1.38109	1	2.2e-05	0.036028
FKBP3;FANCM	cg13781510	14	2	12	FANCM	1554277_s_at	0.079462	2.88413	1	2e-05	0.034141
TBX3;TBX3	cg13829104	12	12	2	TBX3	229576_s_at	0.621904	-3.62112	-1	0	9.6e-05
TBX3;TBX3	cg13829104	12	12	2	TBX3	228344_s_at	2.78881	-0.2937	-1	3.2e-05	0.041953
ONECUT1	cg13877670	15	2	12	ONECUT1	210745_at	0.377475	-0.132659	-1	0	0.004215
ST6GALNAC4;ST6GALNAC4	cg13886636	9	2	12	ST6GALNAC4	223285_s_at	0.277165	-0.528915	-1	3e-06	0.015582
RBM33	cg13904214	7	2	12	RBM33	1554096_a_at	0.293627	3.72062	1	2.4e-05	0.037368
ESYT2	cg13956401	7	2	12	ESYT2	1558511_s_at	-0.678992	0.610381	1	1e-06	0.008532
TNRC18	cg13972711	7	4	10	TNRC18	1558238_at	-0.596856	-0.20708	1	1e-05	0.025894
FBXL7	cg13998890	5	3	11	FBXL7	213249_at	-3.7637	0.544274	1	1.1e-05	0.02697
TNXB	cg14062899	6	3	11	TNXA /// TNXB	216333_x_at	-3.07535	0.091805	1	2.5e-05	0.038106
SEPT10;SEPT10;SEPT10;ANKRD57;SEPT10	cg14102128	2	12	2	40065	212698_s_at	-1.52563	0.441452	1	0	0.003097
SEPT10;SEPT10;SEPT10;ANKRD57;SEPT10	cg14102128	2	12	2	ANKRD57	227034_at	-0.746511	2.27386	1	0	0.000121
CHD6	cg14276730	20	10	4	CHD6	225031_at	1.13885	0.038154	-1	2.1e-05	0.035889
UGCG	cg14278148	9	9	5	UGCG	224967_at	1.49039	-0.674026	-1	1.3e-05	0.02936
UGCG	cg14278148	9	9	5	UGCG	221765_at	3.44292	0.738409	-1	2.5e-05	0.038245
ING3;ING3	cg14303833	7	3	11	ING3	230719_at	0.673263	-0.062675	-1	8e-06	0.02471
DENR	cg14335813	12	2	12	DENR	221509_at	1.27968	0.541688	-1	1.3e-05	0.028904
RBM33	cg14430943	7	2	12	RBM33	1554096_a_at	0.293627	3.72062	1	2.4e-05	0.037368
SNED1	cg14485214	2	3	11	SNED1	1554798_at	-0.463488	1.49706	1	4.4e-05	0.049005
NR6A1;NR6A1	cg14568259	9	11	3	LOC253842 /// NR6A1	227494_at	-1.86545	0.095854	1	4.2e-05	0.048058
NR6A1;NR6A1	cg14568259	9	11	3	NR6A1	210391_at	-0.966178	-0.089763	1	3.5e-05	0.043269
NTN1	cg14615768	17	2	12	NTN1	237847_at	0.119545	-0.537379	-1	3.8e-05	0.044927
ACTR2;ACTR2	cg14629348	2	2	12	ACTR2	234212_at	-0.191362	1.74017	1	1.9e-05	0.033804
SLC11A2	cg14688905	12	2	12	SLC11A2	210047_at	1.15511	0.325609	-1	2.1e-05	0.035975
NXN	cg14717116	17	5	9	NXN	219489_s_at	-1.58239	1.13357	1	1.5e-05	0.030653
VEPH1;VEPH1;VEPH1;VEPH1;VEPH1;VEPH1	cg14738921	3	2	12	VEPH1	232122_s_at	2.59581	-1.42858	-1	0	0.0036
NINJ2	cg14760797	12	2	12	NINJ2	219594_at	1.08483	-0.781053	-1	0	0.001235
SLC5A10;SLC5A10;FAM83G	cg14807365	17	12	2	SLC5A10	239707_at	-0.183942	0.064004	1	4.1e-05	0.047013
NR4A2	cg14811105	2	2	12	NR4A2	204622_x_at	1.12918	-2.81351	-1	0	0.001556
NR4A2	cg14811105	2	2	12	NR4A2	216248_s_at	1.23087	-3.07192	-1	0	0.002131
KIAA1826;KIAA1826	cg14883448	11	2	12	KIAA1826	227418_at	0.122727	-0.503743	-1	1.4e-05	0.029783
PHF20L1;PHF20L1;PHF20L1	cg14935716	8	2	12	PHF20L1	1554472_a_at	2.37955	0.734229	-1	2.7e-05	0.039015
SEZ6L2;SEZ6L2;SEZ6L2;ASPHD1;SEZ6L2	cg14989191	16	2	12	ASPHD1	1553997_a_at	0.879853	-1.27536	-1	6e-06	0.020992
SLC48A1	cg15012572	12	2	12	SLC48A1	48106_at	-2.61059	-0.910675	1	1e-05	0.026425
ATXN1;ATXN1	cg15014355	6	2	12	ATXN1	230507_at	-0.174535	1.43103	1	1.6e-05	0.031878
SLC37A4;SLC37A4;SLC37A4;SLC37A4	cg15016624	11	2	12	SLC37A4	217289_s_at	0.120179	-1.15201	-1	3e-06	0.014316
ZNF662;ZNF662	cg15064753	3	9	5	ZNF662	228538_at	-0.693777	1.28025	1	1.3e-05	0.02936
PTAR1	cg15072735	9	2	12	PTAR1	243995_at	-0.34922	1.76222	1	5e-06	0.01862
LRRC43;LRRC43	cg15091123	12	2	12	LRRC43	1553728_at	-0.439315	-2.90898	-1	2.3e-05	0.036751
FER	cg15225701	5	2	12	FER	206412_at	1.91558	0.736612	-1	1e-05	0.026055
PFKP	cg15228268	10	2	12	PFKP	201037_at	-1.51876	0.914444	1	3.6e-05	0.043981
MTSS1	cg15235922	8	2	12	MTSS1	210360_s_at	-0.014982	3.7835	1	1.6e-05	0.031479
ONECUT2	cg15276629	18	2	12	ONECUT2	233446_at	0.585875	-0.921725	-1	2.2e-05	0.036467
PHF5A;ACO2	cg15291304	22	2	12	ACO2	217307_at	-0.132348	-1.148	-1	4.3e-05	0.048563
ZNF660	cg15372508	3	2	12	ZNF660	1561361_at	2.70392	0.52846	-1	0	0.001828
POLG2	cg15378686	17	2	12	POLG2	205811_at	1.26211	-0.031439	-1	3.3e-05	0.042404
PCK2;PCK2	cg15412728	14	2	12	PCK2	202847_at	2.00956	0.492595	-1	0	0.004784
ZNF117;ZNF117	cg15427793	7	12	2	ZNF117	235564_at	0.690944	-0.605743	-1	3e-06	0.014316
ZNF117;ZNF117	cg15427793	7	12	2	ZNF117	207117_at	3.37129	-0.143147	-1	3.2e-05	0.041953
TAPT1	cg15577451	4	3	11	TAPT1	216373_at	0.568438	0.112073	-1	8e-06	0.023969
NCLN	cg15581305	19	8	6	NCLN	215859_at	-0.364236	0.022519	1	2.9e-05	0.040519
NDUFAF4	cg15586269	6	2	12	NDUFAF4	219006_at	1.26954	0.122167	-1	3.8e-05	0.044897
HLA-DOA	cg15630950	6	2	12	HLA-DOA	217001_x_at	0.050345	-1.01279	-1	1.5e-05	0.030434
NXN	cg15673001	17	5	9	NXN	219489_s_at	-1.58239	1.13357	1	1.5e-05	0.030653
HINT1;HINT1;HINT1;HINT1	cg15686437	5	2	12	HINT1	1555961_a_at	0.273485	-0.279399	-1	3.4e-05	0.04314
FUT6;FUT6	cg15795702	19	2	12	FUT6	211465_x_at	0.060501	-1.25062	-1	2.2e-05	0.036071
RARA;RARA;RARA	cg15803221	17	2	12	RARA	203750_s_at	-0.943209	-0.443269	1	2.7e-05	0.039015
ZBTB7A	cg15810996	19	2	12	ZBTB7A	226554_at	-0.323204	3.04184	1	1e-06	0.006469
PRRC1;PRRC1	cg15851800	5	2	12	PRRC1	221734_at	0.355665	2.90138	1	1.2e-05	0.027754
SH3BP2	cg15860235	4	2	12	SH3BP2	211250_s_at	0.046958	-1.23576	-1	1e-06	0.00542
NCAM1;NCAM1;NCAM1	cg15877515	11	3	11	NCAM1	209968_s_at	0.075956	3.77781	1	2.7e-05	0.039015
RNF130	cg15916350	5	2	12	RNF130	1563975_at	-0.002259	1.28651	1	1.6e-05	0.031479
EPC1	cg15986326	10	2	12	EPC1	234969_s_at	1.40063	0.36117	-1	1.2e-05	0.027754
TMEM209	cg15990828	7	2	12	TMEM209	222267_at	1.8116	0.704913	-1	1.4e-05	0.029783
F2RL2;IQGAP2	cg16057435	5	2	12	F2RL2	206795_at	2.39082	0.757898	-1	1.3e-05	0.0293
KCND3;KCND3	cg16057532	1	5	9	KCND3	213832_at	-1.9343	0.910766	1	3.9e-05	0.045432
TFEB;PGC	cg16108388	6	2	12	TFEB	50221_at	0.357111	-1.19468	-1	2e-06	0.012166
SEPN1;SEPN1	cg16110823	1	2	12	SEPN1	224659_at	-1.03969	-0.509259	1	2e-05	0.034141
PTMS	cg16116203	12	11	3	PTMS	218045_x_at	4.85136	-0.372287	-1	1e-06	0.006387
RIN3	cg16150677	14	2	12	RIN3	220439_at	-0.797462	-0.308875	1	1.6e-05	0.031599
SDCBP2	cg16173067	20	2	12	SDCBP2	233565_s_at	2.98973	-0.923109	-1	0	0.000234
FAT1	cg16251130	4	2	12	FAT1	201579_at	-0.780251	2.15168	1	4e-06	0.017348
NTM;NTM;NTM;NTM	cg16257533	11	8	6	NTM	222020_s_at	1.20796	6.03168	1	3e-05	0.04106
ACAD10;ACAD10;ACAD10;ACAD10;BRAP	cg16312916	12	2	12	ACAD10	237482_s_at	0.508725	-0.653309	-1	3e-06	0.015582
LTBP3;LTBP3;LTBP3	cg16327477	11	5	9	LTBP3	237144_at	-0.108313	-1.0162	-1	3e-05	0.04106
TBX3;TBX3	cg16406892	12	12	2	TBX3	229576_s_at	0.621904	-3.62112	-1	0	9.6e-05
TBX3;TBX3	cg16406892	12	12	2	TBX3	228344_s_at	2.78881	-0.2937	-1	3.2e-05	0.041953
ATP9B	cg16412670	18	3	11	ATP9B	237766_at	-0.626833	-0.126953	1	4.5e-05	0.049319
SH3PXD2A	cg16492615	10	2	12	SH3PXD2A	213252_at	-0.411334	1.71572	1	2.7e-05	0.039015
PFKP	cg16519433	10	2	12	PFKP	201037_at	-1.51876	0.914444	1	3.6e-05	0.043981
CCNH;CCNH	cg16551049	5	2	12	CCNH	204093_at	1.36155	0.478884	-1	9e-06	0.024769
C8orf83	cg16560711	8	12	2	C8orf83	225599_s_at	2.21963	-0.051818	-1	3.4e-05	0.043149
PDE2A;PDE2A;PDE2A;PDE2A	cg16640865	11	5	9	PDE2A	204134_at	-2.95895	0.65753	1	1.1e-05	0.02727
VAMP5	cg16719560	2	3	11	VAMP5	204929_s_at	0.267998	-1.04682	-1	1.8e-05	0.032772
SKAP1;SKAP1	cg16789104	17	3	11	SKAP1	205790_at	0.865308	-1.81259	-1	3e-06	0.013092
C9orf102;C9orf130;C9orf130	cg16821755	9	2	12	C9orf102	232013_at	0.015299	3.50485	1	6e-06	0.020416
C9orf102;C9orf130;C9orf130	cg16821755	9	2	12	C9orf102	228211_at	-0.086782	1.62183	1	1e-06	0.008029
LRP1	cg16918595	12	2	12	LRP1	200784_s_at	-1.4487	-0.267704	1	6e-06	0.021233
RAB3GAP1	cg16944589	2	2	12	RAB3GAP1	213530_at	0.869216	0.249791	-1	3.8e-05	0.044613
KIF16B	cg17003395	20	2	12	KIF16B	232083_at	-0.883098	0.845977	1	1.6e-05	0.031479
SYTL2;SYTL2;SYTL2;SYTL2;SYTL2;SYTL2;SYTL2;SYTL2	cg17007339	11	2	12	SYTL2	232914_s_at	-4.08877	0.436837	1	9e-06	0.025561
HECW1	cg17045801	7	11	3	HECW1	215584_at	-1.20207	-0.204307	1	1e-05	0.026055
AIDA;C1orf58;C1orf58	cg17069573	1	2	12	AIDA	226801_s_at	0.530346	-0.970137	-1	1.4e-05	0.029783
NTM	cg17090716	11	8	6	NTM	222020_s_at	1.20796	6.03168	1	3e-05	0.04106
NTM;NTM;NTM;NTM	cg17104961	11	7	7	NTM	222020_s_at	0.807097	5.74344	1	1.1e-05	0.02644
MCM10;MCM10	cg17109175	10	2	12	MCM10	220651_s_at	2.5072	0.283874	-1	6e-06	0.020293
PTPN13;PTPN13;PTPN13;PTPN13	cg17146731	4	6	8	PTPN13	243792_x_at	1.03823	0.004757	-1	2.5e-05	0.038131
WIPF3	cg17186388	7	3	11	WIPF3	241601_at	0.011393	3.34304	1	1.4e-05	0.029783
CTNS;SHPK;CTNS	cg17199681	17	3	11	CTNS	215459_at	-0.037849	-0.527527	-1	9e-06	0.024769
ZBTB7B	cg17329534	1	2	12	ZBTB7B	235145_at	0.37799	-1.6735	-1	7e-06	0.022493
SPINT2;SPINT2	cg17344048	19	2	12	SPINT2	210715_s_at	3.41791	-1.14444	-1	1e-06	0.005838
CCDC8	cg17375267	19	6	8	CCDC8	223495_at	0.505774	-2.28763	-1	2e-06	0.012585
PRTFDC1	cg17419399	10	2	12	PRTFDC1	222803_at	-2.70569	0.120697	1	1e-06	0.008532
PAX8;PAX8;PAX8;PAX8;PAX8;LOC440839;LOC654433	cg17445212	2	6	8	LOC654433	227474_at	0.856566	-2.30118	-1	2.3e-05	0.036751
SMC4;IFT80;SMC4	cg17472985	3	2	12	IFT80	1558956_s_at	1.8498	0.745368	-1	2.3e-05	0.036751
SLCO3A1;SLCO3A1	cg17503200	15	2	12	SLCO3A1	219229_at	-1.23612	0.252878	1	2e-06	0.009449
ZC3H11A	cg17503596	1	11	3	ZC3H11A	205787_x_at	3.96037	0.715494	-1	2e-06	0.009449
ZC3H11A	cg17503596	1	11	3	ZC3H11A	1565867_a_at	2.42977	0.087861	-1	2e-05	0.033804
C5orf42	cg17558973	5	2	12	C5orf42	219381_at	0.939435	0.01046	-1	4.6e-05	0.049601
SLC7A4	cg17816637	22	2	12	SLC7A4	205864_at	-0.479319	-1.20841	-1	1e-05	0.025894
PBX2;GPSM3	cg17851795	6	2	12	PBX2	211097_s_at	-0.431541	1.22451	1	1.1e-05	0.027354
OTUD7B	cg17865371	1	2	12	OTUD7B	238994_at	-0.77158	0.216896	1	4.3e-05	0.048471
WDR86	cg17881007	7	2	12	WDR86	243526_at	-0.64727	-1.33478	-1	4e-06	0.015861
EPHA3;EPHA3	cg17908564	3	10	4	EPHA3	206070_s_at	0.330158	2.64947	1	3.3e-05	0.042606
SSU72	cg17968925	1	2	12	SSU72	223052_x_at	-0.355154	1.65518	1	2.5e-05	0.038508
SLC29A2	cg18002602	11	3	11	SLC29A2	1560151_x_at	-0.148405	-0.955276	-1	1.7e-05	0.031932
C19orf40;CCDC123	cg18037230	19	2	12	CCDC123	1554512_a_at	-0.179104	3.76706	1	6e-06	0.021517
MYO10	cg18061395	5	3	11	MYO10	201976_s_at	0.108094	2.20598	1	1.7e-05	0.031932
WDR41	cg18107960	5	7	7	WDR41	222503_s_at	1.00601	0.032389	-1	4.5e-05	0.049014
MGAT5B;MGAT5B	cg18146389	17	12	2	MGAT5B	238445_x_at	-0.487626	0.050878	1	3e-06	0.015299
CSMD2	cg18187148	1	11	3	CSMD2	1557143_at	-0.711582	0.239384	1	2.7e-05	0.039015
TNRC18	cg18273464	7	2	12	TNRC18	244882_at	-0.452277	0.001741	1	4e-06	0.015989
JRKL;JRKL;CCDC82	cg18294483	11	2	12	JRKL	1557790_at	-0.644538	-0.147757	1	1.9e-05	0.033069
NFIX	cg18299835	19	4	10	NFIX	229834_at	-0.229766	1.50916	1	1.4e-05	0.030056
POLR3G;MBLAC2	cg18349241	5	2	12	POLR3G	231544_s_at	1.06445	0.400341	-1	4.5e-05	0.049183
ZIK1	cg18435449	19	9	5	ZIK1	232774_x_at	2.94842	0.411349	-1	1.9e-05	0.033804
DYNC1I1;DYNC1I1;DYNC1I1	cg18450582	7	11	3	DYNC1I1	205348_s_at	-0.185976	-2.1957	-1	3.3e-05	0.042611
MIR671;CHPF2	cg18479961	7	2	12	CHPF2	221799_at	0.959343	0.196278	-1	2e-06	0.012494
TRMT1;TRMT1;NACC1;TRMT1	cg18550241	19	2	12	NACC1	227651_at	1.01761	0.527748	-1	9e-06	0.025329
EIF2C4;EIF2C4	cg18580491	1	2	12	EIF2C4	219190_s_at	2.06983	0.52504	-1	1.1e-05	0.026889
SNED1	cg18624016	2	2	12	SNED1	213488_at	-1.6295	-0.028199	1	2e-05	0.033804
CCDC8	cg18653451	19	5	9	CCDC8	223495_at	0.606996	-2.03349	-1	2.9e-05	0.040672
AGXT	cg18657700	2	12	2	AGXT	210326_at	-0.100492	-0.58825	-1	8e-06	0.024139
ATP8A1;ATP8A1	cg18695665	4	2	12	ATP8A1	210192_at	2.39872	-0.116331	-1	0	0.000385
HSPA6	cg18761894	1	2	12	HSPA6	213418_at	0.990699	-2.01729	-1	3.5e-05	0.043269
ATP9B	cg18886814	18	12	2	ATP9B	237766_at	-0.318361	0.271677	1	3e-06	0.013254
DDX10	cg18944711	11	2	12	DDX10	1563522_at	0.323686	-0.127643	-1	4.6e-05	0.049906
CN5H6.4;GTSE1	cg18954434	22	2	12	GTSE1	211040_x_at	-1.21852	-0.13133	1	2.9e-05	0.04106
OR51E2	cg18959827	11	11	3	OR51E2	221424_s_at	-0.014287	0.758419	1	4.2e-05	0.048058
GULP1	cg18998138	2	2	12	GULP1	215915_at	3.4403	0.887003	-1	1e-05	0.026055
SLC19A1	cg19074198	21	2	12	SLC19A1	209776_s_at	0.614533	0.19261	-1	2.4e-05	0.037368
SNED1	cg19075225	2	2	12	SNED1	213488_at	-1.6295	-0.028199	1	2e-05	0.033804
HNRNPD;HNRNPD;HNRNPD;HNRNPD	cg19105459	4	2	12	HNRNPD	205183_at	0.295722	-0.002964	-1	3.1e-05	0.041953
SMARCD2;SMARCD2	cg19143629	17	2	12	SMARCD2	201827_at	0.983542	0.569092	-1	5e-06	0.019267
GATA4	cg19172575	8	3	11	GATA4	1553131_a_at	-0.93033	-0.266974	1	2.3e-05	0.03722
C11orf54;TAF1D	cg19185133	11	2	12	TAF1D	218750_at	0.959182	-0.55317	-1	3.9e-05	0.045632
B4GALT6	cg19203115	18	2	12	B4GALT6	206233_at	1.57386	-0.017914	-1	3.6e-05	0.043983
MARCKS	cg19211800	6	12	2	MARCKS	225897_at	0.80199	-0.472064	-1	1.7e-05	0.031932
C4orf41;RWDD4A;C4orf41	cg19305040	4	2	12	C4orf41	218179_s_at	0.478967	-0.29507	-1	1e-06	0.005432
CHD4	cg19388446	12	2	12	CHD4	201182_s_at	2.31554	0.991134	-1	3.5e-05	0.043269
PRDM15;PRDM15	cg19408149	21	2	12	PRDM15	230553_at	0.680135	0.057192	-1	1.4e-05	0.029783
RARA;RARA;RARA	cg19458020	17	2	12	RARA	203750_s_at	-0.943209	-0.443269	1	2.7e-05	0.039015
ATP8B3	cg19472254	19	2	12	ATP8B3	1554704_at	-0.319972	1.81106	1	1e-05	0.025894
MLL	cg19547141	11	2	12	MLL	229935_s_at	0.250207	3.29048	1	3.5e-05	0.043382
MLL	cg19547141	11	2	12	MLL	212078_s_at	0.29902	2.23007	1	1.7e-05	0.031878
MLL	cg19547141	11	2	12	MLL	1565436_s_at	-0.193453	2.77445	1	8e-06	0.024364
ANO6;ANO6;ANO6	cg19549469	12	9	5	ANO6	240947_at	0.284802	1.79235	1	1e-06	0.00542
MEGF10	cg19552640	5	8	6	MEGF10	232523_at	2.86718	-1.4369	-1	0	0.002118
DZIP1;DZIP1	cg19647813	13	9	5	DZIP1	204557_s_at	1.23497	-1.19814	-1	2.3e-05	0.036751
INSR;INSR	cg19696679	19	2	12	INSR	213792_s_at	-1.80407	0.374703	1	1e-05	0.025962
DDC	cg19715936	7	12	2	DDC	214347_s_at	-0.018117	0.822937	1	1.7e-05	0.031932
ERC1;ERC1;ERC1;ERC1;ERC1	cg19791379	12	2	12	ERC1	215606_s_at	0.278888	1.39192	1	2.4e-05	0.037368
SNRPN;SNRPN;SNRPN	cg19803984	15	12	2	SNRPN	240204_at	0.414219	1.98507	1	6e-06	0.020789
NRXN1;NRXN1	cg19824059	2	12	2	NRXN1	1558708_at	0.015044	0.232873	1	2e-06	0.011445
FARP1;FARP1	cg19832331	13	12	2	FARP1	201911_s_at	0.119269	-2.08558	-1	1e-06	0.009214
HLA-DOA	cg20024110	6	3	11	HLA-DOA	206313_at	1.11348	-0.151708	-1	1.6e-05	0.031352
FNDC3A	cg20132273	13	2	12	FNDC3A	202304_at	0.757964	0.119065	-1	4.6e-05	0.0498
SLC12A8	cg20208384	3	2	12	SLC12A8	219874_at	2.04742	0.0757	-1	1.8e-05	0.033026
ME2;ME2	cg20227886	18	3	11	ME2	209397_at	-1.85511	-0.753142	1	0	0.002177
ATP11A;ATP11A	cg20231444	13	12	2	ATP11A	241603_at	1.36861	-0.272486	-1	3.2e-05	0.042093
ADAM17	cg20291846	2	3	11	ADAM17	205746_s_at	1.75676	0.057703	-1	1e-06	0.00542
FABP3	cg20318096	1	3	11	FABP3	214285_at	3.06531	-1.20716	-1	2e-06	0.010395
CLASP1;CLASP1;CLASP1	cg20340149	2	12	2	CLASP1	240757_at	4.04167	-0.307369	-1	1e-05	0.025894
TTC13;TTC13;ARV1	cg20395940	1	2	12	TTC13	219481_at	1.3823	-0.250216	-1	2.2e-05	0.036285
DYRK2;DYRK2	cg20408290	12	2	12	DYRK2	202971_s_at	3.36031	1.23992	-1	0	0.000425
NFASC;NFASC;NFASC;NFASC	cg20484653	1	8	6	NFASC	230242_at	-0.869141	0.934587	1	2.7e-05	0.039015
LOC219347;LOC219347;C10orf57;LOC219347;LOC219347;LOC219347	cg20539321	10	3	11	C10orf57	218174_s_at	-1.07087	0.196475	1	4e-06	0.017446
HDAC4	cg20591652	2	2	12	HDAC4	1554322_a_at	1.31732	0.246327	-1	1e-06	0.008585
CACNA1D;CACNA1D;CACNA1D	cg20626645	3	3	11	CACNA1D	1555993_at	2.10254	-0.740159	-1	8e-06	0.024257
CACNA1D;CACNA1D;CACNA1D	cg20626645	3	3	11	CACNA1D	243334_at	3.29209	0.113498	-1	1.7e-05	0.031932
VAX2	cg20699736	2	4	10	VAX2	220443_s_at	1.58948	0.254313	-1	8e-06	0.023998
TK1	cg20740903	17	2	12	TK1	1554408_a_at	3.6441	0.548131	-1	0	0.001292
TK1	cg20740903	17	2	12	TK1	202338_at	3.03725	-0.239554	-1	0	0.003526
WIPF3	cg20745684	7	2	12	WIPF3	241601_at	-0.162252	3.09434	1	2.2e-05	0.036285
KIAA0754;MACF1;MACF1	cg20781438	1	2	12	MACF1	207358_x_at	-1.17692	-0.511343	1	3.8e-05	0.044927
CLDN11	cg20794824	3	2	12	CLDN11	228335_at	3.28324	-1.19971	-1	1e-06	0.006519
ZMYM2;ZMYM2;ZMYM2;ZMYM2	cg21004366	13	2	12	ZMYM2	210282_at	1.65707	0.670945	-1	2e-05	0.03475
GART;SON;GART;GART;GART;GART;GART;SON	cg21024405	21	2	12	GART	212378_at	0.694615	-0.529911	-1	6e-06	0.020789
GART;SON;GART;GART;GART;GART;GART;SON	cg21024405	21	2	12	GART	217445_s_at	-0.026449	1.84062	1	1.2e-05	0.028503
PAK2	cg21104449	3	2	12	PAK2	1559052_s_at	-0.654522	0.649538	1	3.7e-05	0.044315
UBE2D3;UBE2D3;UBE2D3;UBE2D3;UBE2D3;UBE2D3;UBE2D3;UBE2D3;UBE2D3	cg21109136	4	2	12	UBE2D3	200667_at	-1.83425	-0.891335	1	3e-05	0.04106
MED13L	cg21142349	12	3	11	MED13L	212209_at	-0.468889	0.089018	1	3e-05	0.04106
PCDHGA4;PCDHGA12;PCDHGA11;PCDHGA11;PCDHGA9;PCDHGA1;PCDHGB1;PCDHGB6;PCDHGB3;PCDHGB7;PCDHGA6;PCDHGA8;PCDHGA10;PCDHGA5;PCDHGB4;PCDHGA3;PCDHGA2;PCDHGB2;PCDHGA7;PCDHGB5	cg21157357	5	2	12	PCDHGA1	211880_x_at	-0.469747	0.521436	1	1.8e-05	0.032341
ADRBK1	cg21194066	11	2	12	ADRBK1	201402_at	0.005414	-0.797268	-1	1e-06	0.008324
RARA	cg21238609	17	2	12	RARA	203750_s_at	-0.943209	-0.443269	1	2.7e-05	0.039015
GALR3;GALR3	cg21402035	22	2	12	GALR3	33579_i_at	-0.123305	-1.69162	-1	3e-05	0.04106
NUDT4;NUDT4P1;NUDT4	cg21411757	12	2	12	NUDT4P1	229836_s_at	0.128403	3.24689	1	3.4e-05	0.043016
NUDT4;NUDT4P1;NUDT4	cg21411757	12	2	12	NUDT4	227683_x_at	-0.234511	2.61926	1	7e-06	0.022548
ABHD1	cg21468035	2	3	11	ABHD1	1560117_at	0.065279	-0.829425	-1	1.1e-05	0.02644
PAX8;PAX8;PAX8;PAX8;PAX8;LOC440839;LOC654433	cg21482265	2	5	9	LOC654433	228425_at	0.879445	-2.4163	-1	2.2e-05	0.036467
PAX8;PAX8;PAX8;PAX8;PAX8;LOC440839;LOC654433	cg21482265	2	5	9	LOC654433	227474_at	0.946756	-2.00042	-1	4.4e-05	0.049005
LEF1;LOC641518;LEF1;LEF1;LEF1	cg21515898	4	3	11	LOC641518	243362_s_at	1.87317	0.566158	-1	1.2e-05	0.028336
STIL;STIL	cg21544236	1	2	12	STIL	205339_at	2.60901	0.902296	-1	2e-06	0.012476
PAX8;PAX8;PAX8;PAX8;PAX8;LOC440839;LOC654433	cg21550016	2	6	8	LOC654433	227474_at	0.856566	-2.30118	-1	2.3e-05	0.036751
EPB41L1	cg21655931	20	3	11	EPB41L1	212339_at	-2.90583	-0.526172	1	9e-06	0.024769
TUBA1B	cg21681289	12	2	12	TUBA1B	211058_x_at	0.71563	-0.201396	-1	1.6e-05	0.031586
DDC;DDC	cg21713424	7	12	2	DDC	214347_s_at	-0.018117	0.822937	1	1.7e-05	0.031932
ATF7;ATF7	cg21755457	12	12	2	ATF7	206684_s_at	3.42167	0.257861	-1	1.1e-05	0.027395
KIAA0090;MRTO4	cg21808345	1	3	11	KIAA0090	215991_s_at	0.329615	2.44236	1	4.1e-05	0.046901
C14orf183	cg21812667	14	2	12	C14orf183	1564785_at	-0.577407	-0.039187	1	9e-06	0.025612
LOC338799	cg21839913	12	2	12	LOC338799	1556042_s_at	-0.772441	-0.184925	1	2.7e-05	0.039015
LZTFL1	cg21878420	3	3	11	LZTFL1	237553_at	0.025686	0.651694	1	1.3e-05	0.028753
SAMD14	cg21935549	17	12	2	SAMD14	213866_at	-0.366732	-0.740245	-1	7e-06	0.022131
GLT8D2	cg21988041	12	5	9	GLT8D2	221447_s_at	-0.662555	-2.47269	-1	8e-06	0.024769
SETD7	cg21988067	4	2	12	SETD7	244653_at	1.26454	0.071741	-1	0	0.00048
NCKAP5L	cg22032626	12	3	11	NCKAP5L	1562457_at	-0.363025	0.134155	1	4e-06	0.015861
MSI2;MSI2	cg22233512	17	3	11	MSI2	225237_s_at	-1.12644	0.078988	1	3.5e-05	0.043269
GPSM2	cg22361075	1	2	12	GPSM2	205240_at	1.10572	2.43524	1	1.7e-05	0.031932
MSL2;MSL2	cg22376827	3	5	9	MSL2	218733_at	1.02116	-0.03651	-1	3e-06	0.015102
C19orf25	cg22703791	19	12	2	C19orf25	226378_s_at	-1.16154	0.860925	1	0	0.000274
ZNF229	cg22720041	19	10	4	ZNF229	1562789_at	1.72369	-0.14331	-1	4.4e-05	0.049005
SLCO4A1	cg22744368	20	2	12	SLCO4A1	219911_s_at	0.464596	-2.65603	-1	3.3e-05	0.042611
HECW1	cg22795470	7	11	3	HECW1	215584_at	-1.20207	-0.204307	1	1e-05	0.026055
CALM1;CALM1	cg22979624	14	2	12	CALM1	213688_at	-0.494832	3.07351	1	1.2e-05	0.028433
MTF1	cg23033298	1	2	12	MTF1	227150_at	0.69823	-0.354795	-1	9e-06	0.025561
PLXNB2	cg23041250	22	3	11	PLXNB2	208890_s_at	0.759606	-2.3622	-1	1e-05	0.026055
WDR35;WDR35	cg23059725	2	2	12	WDR35	226890_at	2.3826	0.66764	-1	2.1e-05	0.035152
RP9P	cg23155118	7	11	3	RP9P	227035_x_at	-0.142641	-1.10308	-1	9e-06	0.025612
CDK9	cg23233605	9	2	12	CDK9	228901_at	-0.043611	2.3339	1	3.2e-05	0.041953
LRP2	cg23238677	2	12	2	LRP2	205710_at	-0.222994	0.748844	1	0	0.000776
TSEN54	cg23244877	17	2	12	TSEN54	241402_at	-1.56505	-0.452794	1	1.2e-05	0.027916
ESR2;ESR2;ESR2	cg23284245	14	2	12	ESR2	211117_x_at	1.86441	0.309589	-1	1.6e-05	0.031352
TPD52;TPD52	cg23295127	8	3	11	TPD52	201688_s_at	3.2768	0.082145	-1	1e-06	0.009132
PLEKHO1	cg23369564	1	3	11	PLEKHO1	218223_s_at	-0.190565	-1.36809	-1	4e-05	0.04616
NDUFB1	cg23423607	14	2	12	NDUFB1	243630_at	-0.700509	-0.062796	1	1.7e-05	0.031932
WDR86	cg23476065	7	2	12	WDR86	243526_at	-0.64727	-1.33478	-1	4e-06	0.015861
LIN52;ALDH6A1	cg23582405	14	2	12	ALDH6A1	221588_x_at	-2.21888	-0.558584	1	9e-06	0.025561
OR51E2	cg23606244	11	11	3	OR51E2	221424_s_at	-0.014287	0.758419	1	4.2e-05	0.048058
SLC7A4	cg23644624	22	2	12	SLC7A4	205864_at	-0.479319	-1.20841	-1	1e-05	0.025894
ZMYND8;ZMYND8;ZMYND8	cg23662675	20	2	12	ZMYND8	243814_at	1.12372	-0.102255	-1	0	0.003783
PHF1;PHF1;PHF1	cg23718418	6	2	12	PHF1	202928_s_at	-1.43849	-0.263017	1	1.6e-05	0.031878
PRDM2	cg23813012	1	12	2	PRDM2	203056_s_at	4.0785	-0.057327	-1	1.2e-05	0.027754
PRDM2	cg23813012	1	12	2	PRDM2	216433_s_at	3.12634	-0.123956	-1	2.2e-05	0.036467
ITSN2;ITSN2;ITSN2	cg23819145	2	2	12	ITSN2	209907_s_at	-0.181038	-2.07768	-1	1.3e-05	0.028535
ITGB1;ITGB1	cg23837756	10	3	11	ITGB1	215878_at	1.79482	0.426521	-1	1e-05	0.025894
S100A16	cg23851011	1	2	12	S100A16	227998_at	1.79423	-2.89224	-1	0	0.000276
SLC7A4	cg23894948	22	2	12	SLC7A4	205864_at	-0.479319	-1.20841	-1	1e-05	0.025894
PTHLH;PTHLH;PTHLH;PTHLH	cg23926670	12	3	11	PTHLH	206300_s_at	0.87664	0.018633	-1	0	0.000122
SYMPK;FOXA3	cg23963485	19	2	12	FOXA3	228463_at	0.09304	-0.631147	-1	2.9e-05	0.040594
FOXN3;FOXN3	cg23970645	14	2	12	FOXN3	229237_s_at	1.40847	0.542194	-1	3.4e-05	0.043149
DYNC1I1;DYNC1I1;DYNC1I1	cg23975973	7	11	3	DYNC1I1	205348_s_at	-0.185976	-2.1957	-1	3.3e-05	0.042611
MIA3	cg24053642	1	3	11	MIA3	212310_at	0.860183	0.274233	-1	3.7e-05	0.044041
LSG1;LSG1	cg24068859	3	2	12	LSG1	223200_s_at	3.36678	1.76115	-1	2.7e-05	0.0392
ANKMY1;ANKMY1	cg24086040	2	2	12	ANKMY1	220280_s_at	-0.722751	0.121847	1	1.3e-05	0.028753
STAG1	cg24090608	3	9	5	STAG1	232588_at	-0.253592	0.46317	1	4.1e-05	0.046901
RBM5	cg24110177	3	2	12	RBM5	209936_at	2.77815	0.675629	-1	0	0.00148
RBM5	cg24110177	3	2	12	RBM5	201394_s_at	0.038728	-0.766099	-1	8e-06	0.024264
CCDC57	cg24144070	17	4	10	CCDC57	1554554_at	-0.733009	-0.161442	1	6e-06	0.020992
RIMS3	cg24154368	1	2	12	RIMS3	204730_at	-2.74366	-1.15723	1	3e-06	0.015299
PABPC1L	cg24178500	20	3	11	PABPC1L	231838_at	2.65081	0.554815	-1	3e-05	0.04106
EHD2	cg24302354	19	3	11	EHD2	45297_at	-1.97866	0.455482	1	1.9e-05	0.033804
EHD2	cg24302354	19	3	11	EHD2	221870_at	-1.97212	0.582988	1	1.4e-05	0.029783
FBP1;FBP1	cg24333422	9	2	12	FBP1	209696_at	1.07543	-2.0435	-1	0	0.002131
C21orf33;C21orf33	cg24352267	21	3	11	C21orf33	210667_s_at	0.397574	-1.31294	-1	2.3e-05	0.036751
GJD3;GJD3	cg24364564	17	12	2	GJD3	1553511_at	-0.235529	0.243776	1	1.2e-05	0.027712
DENND1B;DENND1B	cg24393699	1	2	12	DENND1B	219696_at	2.29234	-0.030062	-1	0	1e-05
PLEKHO1	cg24437535	1	3	11	PLEKHO1	218223_s_at	-0.190565	-1.36809	-1	4e-05	0.04616
SGK3;SGK3;SGK3	cg24483552	8	2	12	C8orf44 /// SGK3	220038_at	1.28731	-0.057648	-1	1e-06	0.009344
VWA1;VWA1	cg24492273	1	2	12	VWA1	218731_s_at	0.209027	-0.690708	-1	3.7e-05	0.044062
SKAP2	cg24494707	7	2	12	IGHG1 /// LOC100293559 /// LOC642131 /// SKAP2	216706_x_at	-0.598439	-0.149642	1	1.9e-05	0.033431
ANKMY1;ANKMY1	cg24539848	2	2	12	ANKMY1	220280_s_at	-0.722751	0.121847	1	1.3e-05	0.028753
MAP7	cg24584345	6	2	12	MAP7	215471_s_at	1.9672	-0.024822	-1	3e-06	0.015439
CDK11B;CDK11B;CDK11B;CDK11B;CDK11B;CDK11B	cg24688574	1	2	12	CDK11A /// CDK11B	207428_x_at	0.399416	-1.19455	-1	3.3e-05	0.042649
PFKP	cg24695614	10	2	12	PFKP	201037_at	-1.51876	0.914444	1	3.6e-05	0.043981
RBPMS;RBPMS;RBPMS	cg24705939	8	11	3	RBPMS	231961_at	0.085789	0.939777	1	5e-06	0.018738
THAP5;THAP5;DNAJB9	cg24866491	7	2	12	THAP5	227636_at	0.196167	1.32455	1	1.5e-05	0.031352
ATG12;AP3S1	cg24871584	5	12	2	ATG12	204833_at	0.899782	-0.047736	-1	1.4e-05	0.029597
ZNF529;ZNF529;ZNF529;ZNF382	cg24871714	19	6	8	ZNF382	1557260_a_at	1.67129	-0.103182	-1	1e-05	0.02578
MAGI1;MAGI1	cg24879560	3	2	12	MAGI1	1555262_a_at	-0.421553	1.31201	1	3.7e-05	0.044062
MAGI1;MAGI1	cg24879560	3	2	12	MAGI1	232859_s_at	-0.297453	1.44078	1	3.6e-05	0.043981
TFAP2A;TFAP2A	cg24902920	6	2	12	TFAP2A	204653_at	4.01732	-0.349135	-1	0	1e-06
TFAP2A;TFAP2A	cg24902920	6	2	12	TFAP2A	210669_at	0.257873	-0.382162	-1	4e-05	0.046101
ADAM12;ADAM12	cg24947212	10	9	5	ADAM12	213790_at	0.791251	2.75573	1	4.3e-05	0.048376
NTM;NTM;NTM;NTM	cg25002129	11	8	6	NTM	222020_s_at	1.20796	6.03168	1	3e-05	0.04106
TBX3;TBX3	cg25058261	12	12	2	TBX3	229576_s_at	0.621904	-3.62112	-1	0	9.6e-05
TBX3;TBX3	cg25058261	12	12	2	TBX3	228344_s_at	2.78881	-0.2937	-1	3.2e-05	0.041953
SMURF2	cg25061701	17	4	10	SMURF2	227489_at	1.42513	0.643716	-1	4.4e-05	0.048749
NFATC1;NFATC1;NFATC1;NFATC1;NFATC1	cg25145459	18	2	12	NFATC1	208196_x_at	-0.082251	-0.743492	-1	3e-05	0.041195
XRN1;XRN1;XRN1;XRN1	cg25264554	3	3	11	XRN1	1570394_at	0.113662	2.33355	1	4.6e-05	0.049984
BRUNOL5	cg25308440	19	3	11	CELF5	230497_at	-1.07789	0.147191	1	1.4e-05	0.029612
C22orf23;POLR2F;C22orf23	cg25314532	22	2	12	POLR2F	232643_at	-0.655862	-0.096527	1	9e-06	0.025612
FERMT1	cg25325723	20	3	11	FERMT1	229545_at	1.66822	0.091573	-1	2e-06	0.009677
POLR3G	cg25391562	5	3	11	POLR3G	231544_s_at	1.02826	0.349836	-1	3.4e-05	0.043149
ENPP3	cg25461865	6	8	6	ENPP3	222938_x_at	1.46984	-1.78913	-1	4e-06	0.015845
GNA13	cg25554496	17	2	12	GNA13	206917_at	-0.03753	3.9672	1	2.1e-05	0.035544
MAPK4	cg25615585	18	3	11	MAPK4	230732_s_at	4.60827	1.04641	-1	8e-06	0.024372
FBXL7	cg25623727	5	3	11	FBXL7	213249_at	-3.7637	0.544274	1	1.1e-05	0.02697
DPY19L4	cg25632114	8	2	12	DPY19L4	1556613_s_at	-0.717431	0.16911	1	1.9e-05	0.033431
ARVCF	cg25663764	22	12	2	ARVCF	205784_x_at	-1.2136	-0.147293	1	2.4e-05	0.037368
DIS3L2	cg25681728	2	2	12	DIS3L2	244304_at	-0.142573	1.15253	1	3.7e-05	0.044041
ASB4;ASB4	cg25692621	7	11	3	ASB4	237721_s_at	0.957534	-3.79184	-1	3.5e-05	0.043269
SFRS15;SFRS15;SFRS15	cg25692739	21	2	12	SFRS15	222311_s_at	0.139646	1.59019	1	7e-06	0.022548
MRPL20	cg25769755	1	2	12	MRPL20	220526_s_at	0.660305	0.010357	-1	8e-06	0.024264
NTM;NTM;NTM;NTM	cg25859670	11	8	6	NTM	222020_s_at	1.20796	6.03168	1	3e-05	0.04106
ACAD10;ACAD10	cg25953310	12	2	12	ACAD10	238655_at	1.58919	0.507532	-1	2.9e-05	0.04106
CCDC8;CCDC8	cg25987744	19	5	9	CCDC8	223495_at	0.606996	-2.03349	-1	2.9e-05	0.040672
ERC1;ERC1;ERC1;ERC1;ERC1	cg26027482	12	2	12	ERC1	215606_s_at	0.278888	1.39192	1	2.4e-05	0.037368
ZMYND8;ZMYND8;ZMYND8	cg26036806	20	2	12	ZMYND8	243814_at	1.12372	-0.102255	-1	0	0.003783
ATG7;ATG7;ATG7	cg26127203	3	2	12	ATG7	224025_s_at	1.01771	0.047269	-1	4e-06	0.017446
SCIN;SCIN	cg26138202	7	12	2	SCIN	222272_x_at	-0.084187	-0.805613	-1	1e-06	0.006318
C11orf51	cg26138937	11	2	12	C11orf51	204218_at	1.56721	0.369653	-1	3e-06	0.013709
ONECUT1	cg26158897	15	2	12	ONECUT1	210745_at	0.377475	-0.132659	-1	0	0.004215
TIAL1;TIAL1	cg26164773	10	2	12	TIAL1	217500_at	-0.208153	0.293341	1	1.5e-05	0.030775
MPRIP;MPRIP	cg26176665	17	11	3	MPRIP	238328_at	1.36873	-0.082906	-1	1.6e-05	0.031479
EHD2	cg26335620	19	3	11	EHD2	45297_at	-1.97866	0.455482	1	1.9e-05	0.033804
EHD2	cg26335620	19	3	11	EHD2	221870_at	-1.97212	0.582988	1	1.4e-05	0.029783
SPSB1	cg26360004	1	2	12	SPSB1	226075_at	2.01277	-0.047495	-1	0	0.001521
LOC282997;PDCD4;PDCD4	cg26361313	10	2	12	PDCD4	212593_s_at	-0.32056	1.41481	1	1.8e-05	0.032325
JARID2	cg26373134	6	3	11	JARID2	203298_s_at	1.31036	-0.259156	-1	3.7e-05	0.044062
NBEA	cg26406074	13	2	12	NBEA	221207_s_at	-3.61268	-1.79185	1	2.7e-05	0.039015
PRKAG2	cg26407811	7	2	12	PRKAG2	218292_s_at	-1.11726	0.525528	1	2.7e-05	0.039015
C1orf86	cg26411452	1	2	12	C1orf86	229113_s_at	-0.18836	-2.19279	-1	0	0.001545
MEGF10;MEGF10	cg26465611	5	8	6	MEGF10	232523_at	2.86718	-1.4369	-1	0	0.002118
TRABD	cg26551865	22	3	11	TRABD	225360_at	0.457983	-1.888	-1	1e-06	0.006942
ST7OT2;ST7;ST7	cg26619790	7	2	12	ST7	207524_at	1.20457	-0.183652	-1	0	0.00273
LEF1;LEF1;LOC641518;LEF1;LEF1	cg26679958	4	3	11	LOC641518	243362_s_at	1.87317	0.566158	-1	1.2e-05	0.028336
NTM	cg26703245	11	7	7	NTM	222020_s_at	0.807097	5.74344	1	1.1e-05	0.02644
DOCK1	cg26717418	10	2	12	DOCK1	241709_s_at	-0.621518	1.31798	1	3e-06	0.015196
ADRA1A;ADRA1A;ADRA1A;ADRA1A	cg26730369	8	5	9	ADRA1A	211489_at	-0.471033	-0.205851	1	3.5e-05	0.043269
GLT25D1	cg26736878	19	2	12	GLT25D1	218473_s_at	1.17124	-1.20034	-1	7e-06	0.022548
PDK2	cg26768556	17	2	12	PDK2	213724_s_at	1.27605	-0.68329	-1	1e-06	0.005475
MBNL2;MBNL2	cg26841383	13	2	12	MBNL2	203640_at	0.602615	-0.594354	-1	2.4e-05	0.037368
ASB4;ASB4	cg26847490	7	11	3	ASB4	237721_s_at	0.957534	-3.79184	-1	3.5e-05	0.043269
SLIT2	cg26854559	4	11	3	SLIT2	228850_s_at	-0.902787	1.65872	1	1e-06	0.009249
LSM5;LSM5;LSM5;LSM5	cg26856631	7	4	10	LSM5	202904_s_at	1.41495	3.6232	1	3.5e-05	0.043335
NAV2;NAV2;NAV2;NAV2;NAV2	cg26869615	11	2	12	NAV2	222599_s_at	2.24348	0.425138	-1	0	0.000802
NAV2;NAV2;NAV2;NAV2;NAV2	cg26869615	11	2	12	NAV2	222598_s_at	1.41941	0.250756	-1	3.3e-05	0.042606
F2RL2;IQGAP2	cg26871350	5	2	12	F2RL2	206795_at	2.39082	0.757898	-1	1.3e-05	0.0293
CSDE1;CSDE1;CSDE1	cg26916764	1	2	12	CSDE1	219939_s_at	-1.33961	-0.473035	1	4.3e-05	0.048185
MAPT;MAPT;MAPT;MAPT;MAPT;MAPT	cg26979107	17	4	10	MAPT	225379_at	-1.09352	-2.72901	-1	1.4e-05	0.029783
MDM1;MDM1	cg26980138	12	3	11	MDM1	220397_at	2.53898	1.19216	-1	4.1e-05	0.046827
NTM;NTM;NTM;NTM	cg27016549	11	7	7	NTM	222020_s_at	0.807097	5.74344	1	1.1e-05	0.02644
ITGB2;ITGB2	cg27019201	21	2	12	ITGB2	236988_x_at	0.313771	-0.130362	-1	1e-06	0.006469
KIFC3;KIFC3	cg27026192	16	2	12	KIFC3	1559759_at	1.48904	-0.19634	-1	2.2e-05	0.036467
BCAT2;BCAT2;BCAT2;BCAT2	cg27061836	19	2	12	BCAT2	215654_at	-0.880573	-0.272389	1	1e-05	0.026055
TCF3;TCF3	cg27071707	19	2	12	TCF3	216647_at	-0.972749	-0.586219	1	1.5e-05	0.030232
ADAM12;ADAM12	cg27158677	10	8	6	ADAM12	213790_at	0.596957	2.68737	1	4e-06	0.016594
VARS;VARS	cg27165281	6	2	12	VARS	201796_s_at	1.08352	0.338338	-1	1.6e-05	0.031878
C19orf33;YIF1B;YIF1B;YIF1B;YIF1B;YIF1B;YIF1B;YIF1B	cg27174108	19	2	12	C19orf33	223631_s_at	6.72332	-0.340567	-1	0	9.6e-05
C19orf33;YIF1B;YIF1B;YIF1B;YIF1B;YIF1B;YIF1B;YIF1B	cg27174108	19	2	12	YIF1B	1554553_s_at	0.601382	-1.3643	-1	0	0.003275
BRCA2;BRCA2	cg27253386	13	3	11	BRCA2	214727_at	2.47616	0.865186	-1	3.2e-05	0.041953
ZNF134	cg27263483	19	2	12	ZNF134	206182_at	-0.842164	0.20226	1	3e-06	0.014498
RNF207	cg27307298	1	2	12	RNF207	1568728_s_at	-0.085521	-0.899692	-1	1.8e-05	0.033069
DTWD2	cg27331495	5	10	4	DTWD2	231277_x_at	1.64227	0.073363	-1	1e-06	0.009134
ITGB4;ITGB4;ITGB4	cg27346988	17	2	12	ITGB4	204990_s_at	3.04637	-1.15057	-1	0	0.000839
GALNTL4	cg27358097	11	2	12	GALNTL4	1554079_at	-2.11298	-0.320207	1	4.6e-05	0.049943
DNMT3A;DNMT3A;DNMT3A	cg27369452	2	10	4	DNMT3A	218457_s_at	3.10247	0.43791	-1	5e-06	0.018163
SART3	cg27394563	12	2	12	SART3	209127_s_at	1.20972	3.98546	1	1.9e-05	0.033069
ZNF780B	cg27396447	19	12	2	ZNF780A /// ZNF780B	215570_s_at	4.2408	0.134867	-1	4e-06	0.015972
ZNF780B	cg27396447	19	12	2	ZNF780B	214899_at	2.76628	-0.048122	-1	1.6e-05	0.031411
CASC4;CASC4	cg27418564	15	2	12	CASC4	1559635_at	-1.12881	-0.29767	1	3e-06	0.013401
WIPF3	cg27527630	7	2	12	WIPF3	241601_at	-0.162252	3.09434	1	2.2e-05	0.036285
MAP3K5	cg27539060	6	11	3	MAP3K5	203837_at	-1.54477	-3.51831	-1	1e-06	0.006011
PTPRT;PTPRT	cg27625055	20	2	12	PTPRT	205948_at	-1.31252	-0.351745	1	2.5e-05	0.03809
LTBP4;LTBP4;LTBP4	cg27645259	19	12	2	LTBP4	213176_s_at	0.188243	-0.802156	-1	2.8e-05	0.039909
FAM196A;DOCK1	ch.10.2770541R	10	12	2	DOCK1	232973_at	0.592928	1.45739	1	3.5e-05	0.043269
TIMELESS	ch.12.1183517F	12	11	3	TIMELESS	203046_s_at	2.13863	0.763278	-1	1.6e-05	0.031352
KNTC1	ch.12.2579909R	12	12	2	KNTC1	206316_s_at	1.43142	-0.632758	-1	7e-06	0.022085
TNPO2;TNPO2;TNPO2	ch.19.565153F	19	12	2	TNPO2	210585_s_at	1.03445	2.37089	1	4.6e-05	0.049627
EIF4E2	ch.2.4679874R	2	2	12	EIF4E2	209393_s_at	1.04143	-0.003124	-1	2e-06	0.00998
