# Supplementary material for: Pathway Implications of Aberrant Global Methylation in Adrenocortical Cancer
Source: PLoS One. 2016 Mar 10;11(3):e0150629. doi: 10.1371/journal.pone.0150629 (PMC4786116; doi:10.1371/journal.pone.0150629)
Supplement: S3 Table — (XLSX) [file pone.0150629.s003.xlsx]

## Sheet: TCGA_Methyl_binary
Supplementary Table 3. List of TCGA Methylation-Expression correlations according to published Binary method.
Each methylation probe was correlated to each expression probe according to gene symbol. Negative correlations (-1) denote correlations are in opposite directions.
Positive correlations indicate correlations in the same direction.				The table is unfiltered by p-value.
450K ProbeID	Gene Symbol	chromosome	Low Methylation (U) Group (n)	High Methylation (M) Group (n)	Expression value for U methylation group	Expression value for M methylation group	Direction of correlation	p-value
cg00004818	AGA	4	60	18	8.98475	8.50951	-1	0.0581852
cg00056066	ARHGAP21	10	52	26	10.5973	10.0756	-1	0.035467
cg00121045	UNKL	16	17	61	9.60777	9.19898	-1	0.0753858
cg00226923	FGD2	6	8	70	6.04449	5.41072	-1	0.315774
cg00236832	RARA	17	28	50	9.37685	8.86876	-1	0.00240142
cg00423486	RERE	1	3	75	10.7631	10.8627	1	0.597972
cg00425217	NFIX	19	28	50	9.21423	10.0526	1	0.00519969
cg00520096	EVI5	1	76	2	8.70312	8.42212	-1	0.487585
cg00587228	HCN2	19	10	68	8.57292	9.36372	1	0.394949
cg00604193	DGCR2	22	2	76	11.3177	11.0727	-1	0.357114
cg00604193	DGCR11	22	2	76	4.6469	4.01045	-1	0.00662827
cg00660232	RRP1B	21	10	68	9.19495	9.43006	1	0.0492737
cg00689651	NFIX	19	36	42	9.12298	10.2905	1	3.49237e-05
cg00748718	TKT	3	33	45	12.6359	12.3183	-1	0.030678
cg00790847	SLC2A13	12	31	47	9.82919	8.82125	-1	7.98605e-06
cg00857480	TRDMT1	10	26	52	6.88271	6.73815	-1	0.417761
cg00907267	ERBB3	12	6	72	8.15333	3.27889	-1	0.0204026
cg01094950	ZFP36L2	2	34	44	10.8532	10.9564	1	0.594515
cg01094950	LOC100129726	2	34	44	1.15275	1.5892	1	0.205149
cg01096266	ZNF518B	4	20	58	8.44065	8.71386	1	0.400444
cg01172682	MAGI1	3	5	73	8.82706	8.18624	-1	0.248637
cg01205019	TBC1D1	4	3	75	9.11795	9.39609	1	0.601885
cg01377358	ASXL1	20	67	11	10.6107	10.3937	-1	0.121498
cg01622304	PDX1	13	40	38	-0.881468	2.99011	1	1.94415e-07
cg01710450	CPNE7	16	7	71	3.10221	2.06469	-1	0.249382
cg01718116	DPP10	2	73	5	6.63513	-0.0376784	-1	0.041004
cg01752462	ANO7	2	26	52	4.65023	4.67185	1	0.938468
cg01879083	CMBL	5	10	68	10.6785	10.882	1	0.816707
cg01972875	FAM65A	16	69	9	10.2634	9.19977	-1	0.00631747
cg01980361	CACNA1D	3	4	74	5.86478	7.89626	1	0.253756
cg01989908	NFIX	19	15	63	9.38663	9.83858	1	0.281693
cg02001694	LSM6	4	13	65	7.68736	7.67226	-1	0.913499
cg02015876	SYNM	15	75	3	10.1673	6.1165	-1	0.0300787
cg02117924	ITGB2	21	7	71	8.88912	8.61758	-1	0.646043
cg02237906	RAB37	17	57	21	4.54205	4.9858	1	0.435762
cg02360175	GLYR1	16	62	16	11.1771	11.1817	1	0.97528
cg02367708	CXCR4	2	70	8	12.2437	10.4727	-1	0.0126185
cg02499139	TNIK	3	9	69	7.76141	7.93833	1	0.814816
cg02515725	PDLIM3	4	76	2	6.69784	5.20595	-1	0.49795
cg02586212	RGS1	1	4	74	10.8817	8.15661	-1	0.118419
cg02622316	ZSCAN12	6	67	11	7.41931	7.0782	-1	0.197478
cg02705800	FAM174B	15	67	11	7.18411	5.59606	-1	0.00273889
cg02770887	SEC22A	3	4	74	8.16989	8.02048	-1	0.570435
cg02888247	C6orf62	6	72	6	11.5218	11.0554	-1	0.0793417
cg02898721	RARA	17	23	55	9.40396	8.90361	-1	0.00893276
cg03043696	GNB1	1	29	49	12.2949	12.2351	-1	0.650451
cg03085312	RARA	17	21	57	9.41349	8.91766	-1	0.00628329
cg03115562	NTM	11	48	30	2.68226	6.02306	1	4.75281e-06
cg03291825	TK1	17	9	69	8.97631	7.73149	-1	0.0599407
cg03291825	AFMID	17	9	69	8.00958	7.14374	-1	0.0864168
cg03450948	HOXD1	2	76	2	3.29933	2.99365	-1	0.858696
cg03496157	BCL7A	12	5	73	8.34805	9.14189	1	0.0992712
cg03524848	HSPA6	1	11	67	6.35633	6.71735	1	0.360521
cg03576469	CCDC8	19	41	37	10.8822	7.2691	-1	3.91537e-09
cg03944501	TLN2	15	2	76	6.57264	7.53877	1	0.475875
cg04075191	DPP10	2	75	3	6.50231	-1.16573	-1	1.18156e-21
cg04091816	PDK2	17	25	53	11.3997	10.0602	-1	9.19901e-08
cg04116469	MAP4K4	2	3	75	9.70535	9.73336	1	0.944461
cg04184297	SLC16A3	17	7	71	9.45061	9.41398	-1	0.965213
cg04410777	SEMA6B	19	67	11	10.1948	12.6348	1	4.76892e-08
cg04521391	TTBK1	6	4	74	1.22749	0.670853	-1	0.624962
cg04670168	MYOZ3	5	42	36	2.70384	3.25547	1	0.110597
cg04808672	SMURF2	17	76	2	7.88539	8.24097	1	0.440037
cg04809274	HLA-DOA	6	32	46	7.58871	5.67101	-1	1.4683e-05
cg04964031	PCDHGA4	5	8	70	5.12351	5.35069	1	0.845385
cg04964031	PCDHGC3	5	8	70	12.0899	12.289	1	0.666579
cg04964031	PCDHGA12	5	8	70	5.5029	6.36372	1	0.229689
cg04964031	PCDHGA11	5	8	70	4.83457	5.12097	1	0.741307
cg04964031	PCDHGA9	5	8	70	6.01463	4.36634	-1	0.0907623
cg04964031	PCDHGA1	5	8	70	4.08735	4.75016	1	0.540022
cg04964031	PCDHGB1	5	8	70	4.30049	4.31064	1	0.990037
cg04964031	PCDHGC5	5	8	70	2.4935	3.39938	1	0.407962
cg04964031	PCDHGB6	5	8	70	7.78778	5.56638	-1	0.0412766
cg04964031	PCDHGB3	5	8	70	3.17211	3.54619	1	0.639549
cg04964031	PCDHGB7	5	8	70	8.3585	6.73537	-1	0.0766256
cg04964031	PCDHGA6	5	8	70	5.16441	5.66709	1	0.4996
cg04964031	PCDHGA8	5	8	70	4.0538	5.5717	1	0.104508
cg04964031	PCDHGA10	5	8	70	5.6632	5.9311	1	0.807294
cg04964031	PCDHGA5	5	8	70	3.04833	4.02844	1	0.168168
cg04964031	PCDHGB4	5	8	70	5.73085	6.71178	1	0.296462
cg04964031	PCDHGC4	5	8	70	0.811187	2.07765	1	0.305192
cg04964031	PCDHGA3	5	8	70	5.37483	4.95612	-1	0.723981
cg04964031	PCDHGA2	5	8	70	5.08192	4.98485	-1	0.90956
cg04964031	PCDHGA7	5	8	70	3.9643	5.89998	1	0.0561736
cg04964031	PCDHGB2	5	8	70	5.49645	4.77538	-1	0.441018
cg04964031	PCDHGB5	5	8	70	7.14781	7.14256	-1	0.995261
cg04990202	S100A16	1	7	71	10.7344	8.15233	-1	0.0373037
cg05022688	CLDN11	3	28	50	3.85814	3.8788	1	0.966083
cg05032848	RFFL	17	76	2	8.48921	7.84334	-1	0.340078
cg05142272	CBLN3	14	23	55	8.42441	8.43161	1	0.982018
cg05209306	ZFP36	19	25	53	11.4017	10.6289	-1	0.00518229
cg05317605	SEMA6B	19	58	20	9.8989	12.3949	1	2.62023e-13
cg05385100	PSEN1	14	25	53	10.5078	10.5842	1	0.460043
cg05427381	AHNAK	11	2	76	13.0098	11.8152	-1	0.472673
cg05480042	HIST1H2AE	6	70	8	4.50582	2.78767	-1	0.0436086
cg05480042	HIST1H2BG	6	70	8	1.39962	-1.00935	-1	0.000321125
cg05488778	ARHGEF10	8	55	23	8.83041	8.18376	-1	0.000923464
cg05586134	PTCRA	6	6	72	-0.960713	-0.149657	1	0.386658
cg05663643	ZNRD1	6	75	3	8.84774	8.56925	-1	0.529357
cg05663643	NCRNA00171	6	75	3	4.77954	5.05754	1	0.388777
cg05703996	PDIA2	16	6	72	-1.37774	0.276115	1	0.0932114
cg05821816	PCCA	13	62	16	9.45447	9.21876	-1	0.370853
cg06085579	PLD1	3	36	42	9.70735	9.54258	-1	0.370887
cg06169590	ZFP36L2	2	25	53	10.9285	10.9034	-1	0.897086
cg06169590	LOC100129726	2	25	53	1.2504	1.46903	1	0.520106
cg06206626	ASPHD2	22	19	59	3.74625	4.5737	1	0.0171347
cg06286401	MAPK8IP3	16	38	40	11.1794	10.7268	-1	0.0360044
cg06329345	PRDM5	4	58	20	5.35648	4.40343	-1	0.0756592
cg06344807	SLC9A3R1	17	41	37	10.4751	8.89078	-1	8.7333e-06
cg06536578	JPH4	14	6	72	4.39497	2.1882	-1	0.00495161
cg06626556	ULK4	3	6	72	5.48251	5.37654	-1	0.782801
cg06646174	SIK3	11	5	73	9.72345	9.13621	-1	0.022515
cg06671340	DENND1B	1	59	19	3.68446	2.19855	-1	0.00110856
cg06855485	GAB1	4	67	11	8.66813	8.31382	-1	0.284183
cg06901890	FNBP1	9	9	69	9.94372	9.43571	-1	0.0208688
cg07030373	EPB41L1	20	6	72	12.7385	12.7006	-1	0.955913
cg07080551	ADAM12	10	8	70	4.75181	5.32606	1	0.282206
cg07124372	SMAD6	15	41	37	6.25813	5.54788	-1	0.0132905
cg07178864	NFASC	1	8	70	8.25099	8.19018	-1	0.928312
cg07190535	PDE4D	5	74	4	6.50277	7.95969	1	0.359308
cg07280593	LILRA2	19	66	12	4.05775	3.21166	-1	0.0981047
cg07369345	STK4	20	4	74	10.1202	10.1295	1	0.969061
cg07414525	CHL1	3	45	33	1.34175	6.31052	1	2.57586e-06
cg07473249	MARCKS	6	75	3	10.5059	8.65944	-1	0.30259
cg07587588	TPD52	8	31	47	8.5051	8.02543	-1	0.200489
cg07594247	PAX8	2	23	55	8.11179	5.37137	-1	3.7358e-13
cg07594247	LOC654433	2	23	55	9.52317	4.17208	-1	8.33069e-27
cg07613268	CCHCR1	6	62	16	8.39008	8.33166	-1	0.822866
cg07655025	TNPO2	19	25	53	11.39	11.6525	1	0.0330478
cg07910075	S100A16	1	6	72	11.4497	8.12859	-1	0.00818141
cg08124156	RNF220	1	14	64	10.4698	10.2528	-1	0.0673719
cg08125503	NCOR1	17	36	42	9.44831	9.3481	-1	0.453712
cg08125503	PIGL	17	36	42	6.42057	6.35952	-1	0.781841
cg08241694	DDC	7	60	18	1.45547	3.14405	1	0.00663212
cg08251901	ARHGDIB	12	3	75	11.0674	10.0375	-1	0.28707
cg08296680	SLC16A3	17	9	69	10.1986	9.31535	-1	0.178762
cg08319103	HRNBP3	17	16	62	-0.917895	0.414379	1	0.0564695
cg08332908	RARA	17	13	65	9.19695	9.02199	-1	0.387232
cg08355260	LOC151534	2	19	59	7.02154	5.53388	-1	0.00773335
cg08355260	LBX2	2	19	59	2.72562	1.48154	-1	0.045064
cg08415391	SLIT2	4	36	42	4.24477	7.67999	1	1.33779e-08
cg08432509	RTEL1	20	10	68	9.42834	9.62043	1	0.373794
cg08461339	ANKMY1	2	2	76	8.20968	7.43929	-1	0.399856
cg08524803	ZNF423	16	2	76	6.83845	7.94767	1	0.570958
cg08550421	PCDHA7	5	71	7	5.25947	2.45556	-1	0.0102887
cg08550421	PCDHAC1	5	71	7	2.98712	-0.603483	-1	0.040939
cg08550421	PCDHA12	5	71	7	4.18562	0.80504	-1	0.00191789
cg08550421	PCDHA6	5	71	7	4.85324	0.511573	-1	0.0414645
cg08550421	PCDHA10	5	71	7	5.66663	1.76011	-1	0.00144927
cg08550421	PCDHA4	5	71	7	4.1718	1.61211	-1	0.0305589
cg08550421	PCDHA11	5	71	7	4.59303	0.0400655	-1	0.000250666
cg08550421	PCDHA8	5	71	7	1.88307	-2.00696	-1	0.0108171
cg08550421	PCDHA1	5	71	7	3.49272	1.17143	-1	0.0365707
cg08550421	PCDHA2	5	71	7	3.24421	0.793505	-1	0.0172403
cg08550421	PCDHA9	5	71	7	1.05975	-1.39385	-1	0.0738535
cg08550421	PCDHA13	5	71	7	3.53848	-0.310842	-1	0.0388051
cg08550421	PCDHA5	5	71	7	2.24954	0.0372768	-1	0.182247
cg08550421	PCDHA3	5	71	7	4.62022	1.5279	-1	0.00564855
cg08575233	HOXA11	7	6	72	7.13048	5.88711	-1	0.256432
cg08575233	HOXA10	7	6	72	8.74416	8.05198	-1	0.34381
cg08605301	WIPF3	7	4	74	4.45182	5.81154	1	0.296076
cg08633239	C8orf44	8	50	28	4.97594	4.92821	-1	0.789776
cg08689929	EGLN2	19	28	50	11.248	11.1781	-1	0.617136
cg08696470	PAFAH1B1	17	48	30	11.2475	11.2819	1	0.718829
cg08877374	FABP3	1	43	35	12.3242	8.47408	-1	1.35004e-10
cg08886823	ESRP2	16	10	68	7.54371	7.55413	1	0.956677
cg08986368	INS-IGF2	11	75	3	4.20481	-0.505241	-1	0.0355961
cg08986368	IGF2	11	75	3	17.3708	12.0115	-1	0.261269
cg09027133	MAN1C1	1	10	68	10.5583	9.209	-1	0.03549
cg09157431	PAFAH1B1	17	64	14	11.2776	11.1836	-1	0.384713
cg09224393	NPAS3	14	6	72	5.4074	5.19961	-1	0.847463
cg09239099	ERC1	12	74	4	10.5196	10.6289	1	0.749921
cg09375488	ASB4	7	67	11	7.43109	3.31807	-1	0.0109027
cg09505136	GLT25D1	19	22	56	11.0594	10.5881	-1	0.0116316
cg09562683	CALHM2	10	22	56	9.88551	8.56325	-1	9.32158e-05
cg09571376	NAV2	11	3	75	8.74225	7.19737	-1	0.0679407
cg09612413	UPF2	10	68	10	8.98812	9.0253	1	0.855469
cg09654300	TRAK1	3	4	74	9.82934	9.6441	-1	0.697464
cg09696486	A2BP1	16	56	22	1.1853	2.8973	1	0.0744368
cg09738156	MAP6D1	3	64	14	5.01414	5.14772	1	0.57638
cg09779027	INSR	19	5	73	12.0946	12.0906	-1	0.987993
cg09828761	TRIO	5	2	76	10.6653	9.302	-1	0.0242841
cg09858022	RARA	17	14	64	9.21866	9.01451	-1	0.291865
cg09865476	GEMIN5	5	76	2	9.20377	9.61324	1	0.386497
cg09873772	GLYR1	16	57	21	11.1269	11.3168	1	0.201042
cg09962974	ENTPD4	8	29	49	8.14504	8.18486	1	0.81883
cg10094358	TCF19	6	21	57	7.83394	8.09965	1	0.35781
cg10094358	CCHCR1	6	21	57	8.46496	8.34609	-1	0.503949
cg10098010	KIAA1244	6	55	23	3.29084	3.39094	1	0.874908
cg10278149	KLF7	2	2	76	7.26327	5.34503	-1	4.17017e-05
cg10364881	DKK3	11	27	51	9.56281	8.35906	-1	0.0117963
cg10428394	SNRPN	15	70	8	10.5551	11.3165	1	0.357305
cg10515048	SOS2	14	76	2	9.88186	10.1149	1	0.648518
cg10531073	BAIAP2L2	22	10	68	2.79622	3.07483	1	0.643144
cg10552903	BCL7A	12	8	70	9.02341	9.09873	1	0.747708
cg10671757	ZNF385B	2	34	44	4.08215	7.04711	1	2.69243e-05
cg10677017	NTM	11	49	29	2.64815	6.19588	1	1.20982e-06
cg10996368	NTM	11	49	29	2.78711	5.96108	1	2.40014e-05
cg11031701	TBX2	17	53	25	8.41903	7.37477	-1	6.05648e-05
cg11171429	PRDM5	4	71	7	5.25227	3.69047	-1	0.252408
cg11238366	HNRPLL	2	76	2	9.1183	9.18143	1	0.762314
cg11316784	NSD1	5	67	11	10.3659	10.4122	1	0.775979
cg11385473	IMMP1L	11	76	2	6.13373	5.88067	-1	0.574724
cg11385473	ELP4	11	76	2	7.65239	7.74774	1	0.624606
cg11401606	TAPT1	4	2	76	10.1278	9.95372	-1	0.443937
cg11545720	SEMA6B	19	19	59	9.07875	11.0091	1	2.03791e-05
cg11565512	MEGF10	5	66	12	9.00248	4.51881	-1	0.000314584
cg11763394	PAX8	2	25	53	8.00659	5.31758	-1	3.05242e-13
cg11763394	LOC654433	2	25	53	9.42913	4.01451	-1	2.93936e-28
cg11796565	NFIX	19	6	72	8.87527	9.8247	1	0.258785
cg11820824	S100A16	1	6	72	11.4497	8.12859	-1	0.00818141
cg12014646	SEMA6D	15	24	54	5.21305	6.61503	1	0.000982469
cg12104246	C6orf62	6	68	10	11.5273	11.205	-1	0.134286
cg12118504	RGL2	6	22	56	10.2144	10.2126	-1	0.991723
cg12159023	HCN2	19	4	74	9.2259	9.2643	1	0.965805
cg12241532	PFKP	10	2	76	9.49565	10.3553	1	0.448702
cg12265908	PFKP	10	20	58	9.44957	10.638	1	0.00861161
cg12303582	PFKP	10	29	49	9.6785	10.7208	1	0.0101871
cg12386285	PRDM5	4	13	65	2.88373	5.55779	1	0.00168699
cg12477370	RUNX2	6	18	60	5.75631	5.35107	-1	0.389638
cg12482993	FBXO21	12	37	41	11.2654	11.1305	-1	0.402381
cg12492094	PDE11A	2	76	2	5.01065	6.52927	1	0.453979
cg12498088	TTBK1	6	21	57	1.32748	0.467999	-1	0.128375
cg12620443	ZNF853	7	73	5	6.81904	5.9263	-1	0.352991
cg12677436	SPTBN1	2	76	2	12.4434	12.6614	1	0.560393
cg12732998	ZIC1	3	58	20	-0.198101	3.03533	1	0.00486762
cg12782491	CLN5	13	76	2	9.20186	9.92515	1	0.0894794
cg12831261	RRP1B	21	3	75	9.94699	9.37804	-1	0.116534
cg12831261	HSF2BP	21	3	75	4.05863	3.54696	-1	0.290445
cg12889195	PAX8	2	25	53	8.00659	5.31758	-1	3.05242e-13
cg12889195	LOC654433	2	25	53	9.42913	4.01451	-1	2.93936e-28
cg12948621	HKR1	19	66	12	9.65831	9.39905	-1	0.0616177
cg13073261	SNRPN	15	51	27	10.968	10.0007	-1	0.112357
cg13073261	SNURF	15	51	27	2.57605	3.66878	1	0.135382
cg13209613	WNT3	17	16	62	1.23115	2.00745	1	0.387878
cg13286281	SLC7A4	22	56	22	5.81339	-0.922467	-1	4.89225e-15
cg13361007	BIVM	13	75	3	8.13314	7.03706	-1	0.0526811
cg13361007	KDELC1	13	75	3	6.55158	3.76526	-1	0.360422
cg13443165	B4GALT1	9	14	64	11.0492	10.8015	-1	0.491104
cg13460057	PSMD5	9	71	7	9.65383	7.52306	-1	0.0093299
cg13460057	LOC253039	9	71	7	8.61078	5.86058	-1	0.00389927
cg13478974	C12orf51	12	2	76	9.58647	9.91617	1	0.34558
cg13493426	NPAS3	14	5	73	3.84301	5.3096	1	0.216095
cg13639901	RBM33	7	4	74	9.48232	9.75043	1	0.00310711
cg13726218	DACH1	13	64	14	6.44693	5.58281	-1	0.303037
cg13778222	NTM	11	38	40	2.88737	4.993	1	0.00290374
cg13829104	TBX3	12	73	5	13.8533	8.52751	-1	0.0119616
cg13886636	ST6GALNAC4	9	37	41	7.57252	7.62345	1	0.780088
cg13904214	RBM33	7	20	58	9.58863	9.78774	1	0.0421067
cg13956401	ESYT2	7	10	68	11.2465	11.2568	1	0.965499
cg13998890	FBXL7	5	2	76	7.0066	10.643	1	0.283839
cg14062899	TNXB	6	6	72	11.57	12.5315	1	0.40444
cg14102128	40795	2	75	3	9.57324	9.55604	-1	0.982475
cg14102128	ANKRD57	2	75	3	8.09347	8.71262	1	0.737877
cg14276730	CHD6	20	40	38	10.2067	9.98683	-1	0.0932442
cg14278148	UGCG	9	65	13	8.24993	6.23849	-1	0.000469012
cg14430943	RBM33	7	3	75	9.63918	9.74058	1	0.714952
cg14568259	NR6A1	9	74	4	2.22388	2.51882	1	0.587756
cg14615768	NTN1	17	19	59	3.49471	5.52476	1	0.00087176
cg14688905	SLC11A2	12	33	45	10.7417	9.80559	-1	4.31465e-06
cg14717116	NXN	17	26	52	6.93707	8.34642	1	3.80008e-05
cg14760797	NINJ2	12	2	76	6.51147	2.97843	-1	0.31486
cg14807365	SLC5A10	17	76	2	2.05331	-0.619107	-1	0.12782
cg14807365	FAM83G	17	76	2	5.79409	3.94675	-1	0.411163
cg14811105	NR4A2	2	12	66	6.54094	6.25853	-1	0.599124
cg14883448	KIAA1826	11	74	4	8.63601	8.66501	1	0.787526
cg14935716	PHF20L1	8	3	75	9.63297	9.55762	-1	0.752461
cg14989191	SEZ6L2	16	62	16	11.4178	11.6109	1	0.413317
cg14989191	ASPHD1	16	62	16	7.5994	6.64362	-1	0.0225316
cg15014355	ATXN1	6	15	63	8.47569	8.49383	1	0.942371
cg15091123	LRRC43	12	21	57	1.93399	1.15417	-1	0.133266
cg15225701	FER	5	33	44	5.56703	5.16715	-1	0.100799
cg15228268	PFKP	10	3	75	8.92786	10.3895	1	0.0238807
cg15276629	ONECUT2	18	65	13	5.31216	7.12476	1	2.36261e-05
cg15291304	PHF5A	22	74	4	8.38661	7.42279	-1	0.00988691
cg15291304	ACO2	22	74	4	11.8441	10.9939	-1	0.200518
cg15372508	ZNF660	3	63	15	2.41306	0.864072	-1	0.00875209
cg15412728	PCK2	14	76	2	8.92357	7.93774	-1	0.517337
cg15577451	TAPT1	4	2	76	10.3388	9.94816	-1	0.583968
cg15581305	NCLN	19	22	56	12.6623	12.4563	-1	0.188383
cg15630950	HLA-DOA	6	3	75	8.66258	6.36957	-1	0.138163
cg15803221	RARA	17	17	61	9.4631	8.93635	-1	0.00573335
cg15810996	ZBTB7A	19	11	67	9.95137	9.8719	-1	0.55134
cg15860235	SH3BP2	4	3	75	10.4769	8.68318	-1	0.105098
cg15916350	RNF130	5	4	74	10.2844	10.6807	1	0.440317
cg16057532	KCND3	1	11	67	1.1747	2.90812	1	0.0219581
cg16108388	TFEB	6	18	60	8.10275	7.7837	-1	0.463741
cg16108388	PGCP	6	18	60	9.83858	9.55978	-1	0.265193
cg16110823	SEPN1	1	22	56	10.4537	10.5145	1	0.607627
cg16116203	PTMS	12	62	16	12.8139	11.741	-1	0.00486642
cg16150677	RIN3	14	73	5	10.1499	7.8052	-1	0.00210369
cg16173067	SDCBP2	20	5	73	6.69514	6.12093	-1	0.200341
cg16257533	NTM	11	50	28	2.83561	5.98784	1	3.20662e-05
cg16327477	LTBP3	11	18	60	12.0771	11.3007	-1	0.00186909
cg16406892	TBX3	12	74	4	13.8329	7.57229	-1	0.00763613
cg16492615	SH3PXD2A	10	10	68	8.55181	8.77311	1	0.360134
cg16519433	PFKP	10	3	75	7.77652	10.4356	1	0.0952917
cg16640865	PDE2A	11	13	65	8.29847	10.6511	1	0.00707543
cg16719560	VAMP5	2	50	28	9.82167	8.38309	-1	7.00547e-05
cg16789104	SKAP1	17	10	68	9.54356	3.39822	-1	8.01652e-07
cg16918595	LRP1	12	76	2	10.9274	14.1911	1	0.259768
cg16944589	RAB3GAP1	2	75	3	9.88792	10.0584	1	0.533688
cg17003395	KIF16B	20	67	11	9.67802	9.93055	1	0.481072
cg17045801	HECW1	7	72	6	0.648517	2.08073	1	0.172994
cg17090716	NTM	11	25	53	2.10819	4.84406	1	6.09218e-05
cg17104961	NTM	11	13	65	1.64457	4.4317	1	0.0187766
cg17109175	MCM10	10	51	27	5.23935	5.48276	1	0.582738
cg17146731	PTPN13	4	19	59	9.12012	8.32773	-1	0.0269206
cg17186388	WIPF3	7	14	64	5.14249	5.87292	1	0.328126
cg17329534	ZBTB7B	1	33	45	10.6611	10.4127	-1	0.0728013
cg17344048	SPINT2	19	2	76	11.4413	8.42968	-1	0.0583841
cg17375267	CCDC8	19	21	57	11.2958	8.38449	-1	5.96227e-10
cg17445212	PAX8	2	25	53	8.00659	5.31758	-1	3.05242e-13
cg17445212	LOC654433	2	25	53	9.42913	4.01451	-1	2.93936e-28
cg17472985	SMC4	3	63	15	10.2901	10.2458	-1	0.882775
cg17472985	IFT80	3	63	15	9.07875	8.6184	-1	0.0652404
cg17816637	SLC7A4	22	29	49	6.70799	2.25967	-1	8.62663e-07
cg17851795	PBX2	6	7	71	10.5117	10.5186	1	0.965056
cg17851795	GPSM3	6	7	71	7.5242	6.82399	-1	0.266772
cg17865371	OTUD7B	1	4	74	8.71742	8.9029	1	0.562457
cg17881007	WDR86	7	5	73	3.39732	0.279273	-1	0.0539021
cg17908564	EPHA3	3	61	17	4.54904	4.56079	1	0.988223
cg17968925	SSU72	1	13	65	11.047	11.1273	1	0.664376
cg18002602	SLC29A2	11	20	58	6.09136	5.89143	-1	0.658473
cg18061395	MYO10	5	10	68	7.3352	10.1919	1	0.00017763
cg18107960	WDR41	5	71	7	9.56934	9.30965	-1	0.224513
cg18146389	MGAT5B	17	9	69	2.4302	3.64859	1	0.0823104
cg18187148	CSMD2	1	5	73	3.78927	4.62906	1	0.235948
cg18273464	TNRC18	7	20	58	10.845	10.8534	1	0.962206
cg18299835	NFIX	19	22	56	8.87976	10.0942	1	0.000460021
cg18435449	ZIK1	19	71	7	6.53256	4.15979	-1	0.0147015
cg18450582	DYNC1I1	7	76	2	7.36587	6.56753	-1	0.841461
cg18479961	CHPF2	7	30	48	11.7529	11.542	-1	0.106738
cg18624016	SNED1	2	2	76	9.58866	9.64286	1	0.973481
cg18653451	CCDC8	19	34	44	11.0912	7.6824	-1	8.18116e-10
cg18761894	HSPA6	1	30	48	7.21547	6.3233	-1	0.0292931
cg18959827	OR51E2	11	48	30	0.243609	0.295391	1	0.921655
cg19074198	SLC19A1	21	36	42	7.8676	7.54748	-1	0.115561
cg19143629	SMARCD2	17	72	6	11.0642	11.0411	-1	0.92693
cg19172575	GATA4	8	29	49	2.35541	6.15576	1	1.95565e-05
cg19185133	C11orf54	11	76	2	8.01217	7.11614	-1	0.380961
cg19185133	TAF1D	11	76	2	8.6034	7.51105	-1	0.331405
cg19203115	B4GALT6	18	31	47	8.34154	7.15112	-1	3.00638e-05
cg19211800	MARCKS	6	72	6	10.5716	8.79404	-1	0.0551925
cg19458020	RARA	17	17	61	9.28417	8.98621	-1	0.142695
cg19472254	ATP8B3	19	12	66	9.04567	8.11868	-1	0.0319274
cg19547141	MLL	11	11	67	9.81063	9.8554	1	0.806909
cg19552640	MEGF10	5	64	14	9.30405	3.78074	-1	2.22233e-05
cg19715936	DDC	7	19	59	-0.727084	2.67349	1	0.000133941
cg19791379	ERC1	12	2	76	11.5737	10.4976	-1	0.171672
cg19803984	SNRPN	15	73	5	10.7436	9.02182	-1	0.275205
cg19824059	NRXN1	2	31	47	-0.442423	-1.13461	-1	0.0593247
cg19832331	FARP1	13	14	64	11.6956	10.7748	-1	0.00558197
cg20024110	HLA-DOA	6	6	72	7.3864	6.38037	-1	0.230034
cg20132273	FNDC3A	13	60	18	11.0145	10.6418	-1	0.0363392
cg20208384	SLC12A8	3	60	18	5.13576	4.89612	-1	0.712047
cg20318096	FABP3	1	62	16	11.2755	7.96572	-1	0.000251334
cg20340149	CLASP1	2	10	68	9.97105	10.1885	1	0.180533
cg20484653	NFASC	1	40	38	7.79131	8.62285	1	0.0578508
cg20591652	HDAC4	2	8	70	8.88859	8.57693	-1	0.105267
cg20626645	CACNA1D	3	76	2	7.86371	5.07022	-1	0.171692
cg20699736	VAX2	2	72	6	3.75388	3.56837	-1	0.842104
cg20740903	TK1	17	11	67	7.2486	7.97799	1	0.264781
cg20745684	WIPF3	7	15	63	5.05914	5.90436	1	0.223676
cg20781438	KIAA0754	1	60	18	3.64349	3.22723	-1	0.240115
cg20781438	MACF1	1	60	18	11.1758	11.2515	1	0.53247
cg20794824	CLDN11	3	3	75	3.87826	3.87111	-1	0.996643
cg21142349	MED13L	12	5	73	10.8677	10.2251	-1	0.0449202
cg21238609	RARA	17	22	56	9.45597	8.89211	-1	0.00499417
cg21402035	GALR3	22	19	59	-0.933235	-0.9193	1	0.976642
cg21468035	ABHD1	2	41	37	2.54761	2.29076	-1	0.50019
cg21482265	PAX8	2	25	53	7.96074	5.33921	-1	6.55808e-12
cg21482265	LOC654433	2	25	53	9.30942	4.07097	-1	2.52075e-23
cg21550016	PAX8	2	25	53	8.00659	5.31758	-1	3.05242e-13
cg21550016	LOC654433	2	25	53	9.42913	4.01451	-1	2.93936e-28
cg21655931	EPB41L1	20	4	74	11.6981	12.7579	1	0.176159
cg21988041	GLT8D2	12	72	6	6.63513	5.72812	-1	0.134913
cg22032626	NCKAP5L	12	11	67	10.2594	10.4748	1	0.295374
cg22233512	MSI2	17	5	73	8.88341	8.47887	-1	0.338006
cg22720041	ZNF229	19	71	7	7.94472	5.97765	-1	0.00812939
cg22744368	SLCO4A1	20	50	28	8.11194	6.55697	-1	0.00371151
cg22795470	HECW1	7	73	5	0.688255	1.78699	1	0.377874
cg23041250	PLXNB2	22	2	76	12.8878	12.6046	-1	0.375253
cg23238677	LRP2	2	71	7	-0.866501	-1.53239	-1	0.392724
cg23244877	TSEN54	17	9	69	8.939	9.11742	1	0.382117
cg23284245	ESR2	14	15	63	6.21064	5.48528	-1	0.173025
cg23295127	TPD52	8	31	47	8.67993	7.91011	-1	0.0409338
cg23369564	PLEKHO1	1	11	67	10.7702	9.25182	-1	0.00660427
cg23476065	WDR86	7	17	61	1.40115	0.222196	-1	0.107853
cg23644624	SLC7A4	22	51	27	6.41825	-0.817606	-1	1.11095e-16
cg23662675	ZMYND8	20	74	4	11.3547	9.46982	-1	0.0291771
cg23718418	PHF1	6	64	14	10.9306	11.0213	1	0.548283
cg23813012	PRDM2	1	64	14	9.12033	9.15563	1	0.797717
cg23819145	ITSN2	2	5	73	9.82611	9.35202	-1	0.103108
cg23851011	S100A16	1	7	71	10.438	8.18156	-1	0.0297514
cg23894948	SLC7A4	22	35	43	7.37495	1.0961	-1	3.60848e-13
cg23926670	PTHLH	12	27	51	6.0662	4.80633	-1	0.0279552
cg23963485	SYMPK	19	76	2	11.2257	11.1326	-1	0.821143
cg23963485	FOXA3	19	76	2	0.487677	0.374789	-1	0.734165
cg23975973	DYNC1I1	7	76	2	7.40121	5.22447	-1	0.706986
cg24086040	ANKMY1	2	3	75	8.2555	7.42718	-1	0.080305
cg24144070	CCDC57	17	75	3	7.6727	7.05633	-1	0.000173651
cg24178500	PABPC1L	20	73	5	6.8485	6.20837	-1	0.122206
cg24302354	EHD2	19	3	75	11.6167	11.7643	1	0.832476
cg24333422	FBP1	9	66	12	6.40166	5.51111	-1	0.105325
cg24364564	GJD3	17	75	3	4.99092	4.1517	-1	0.533277
cg24393699	DENND1B	1	61	17	3.64312	2.17209	-1	0.00235681
cg24492273	VWA1	1	6	72	9.22393	9.68905	1	0.521825
cg24539848	ANKMY1	2	2	76	8.20968	7.43929	-1	0.399856
cg24688574	CDK11B	1	30	48	9.50876	9.37589	-1	0.241835
cg24695614	PFKP	10	6	72	8.48665	10.4872	1	0.0991551
cg24705939	RBPMS	8	50	28	9.92853	9.59408	-1	0.214366
cg24871714	ZNF529	19	63	15	8.63543	8.40196	-1	0.31625
cg24871714	ZNF382	19	63	15	5.59776	4.76993	-1	0.0456666
cg24879560	MAGI1	3	4	74	9.01633	8.18467	-1	0.219656
cg24902920	TFAP2A	6	22	56	2.79576	3.64767	1	0.0309825
cg24947212	ADAM12	10	29	49	4.27019	5.85721	1	0.000591877
cg25002129	NTM	11	35	43	2.39513	5.24675	1	3.41023e-05
cg25058261	TBX3	12	73	5	13.8453	8.64463	-1	0.0166616
cg25061701	SMURF2	17	10	68	8.01012	7.87751	-1	0.632134
cg25145459	NFATC1	18	75	3	6.69001	6.57292	-1	0.949141
cg25325723	FERMT1	20	5	73	8.5232	7.91166	-1	0.484622
cg25461865	ENPP3	6	40	38	8.11024	4.71426	-1	1.14527e-07
cg25623727	FBXL7	5	16	62	9.97776	10.6973	1	0.117332
cg25663764	ARVCF	22	3	75	6.74918	7.9202	1	0.393188
cg25692621	ASB4	7	63	15	7.56215	3.86443	-1	0.00245583
cg25859670	NTM	11	14	64	2.61186	4.26366	1	0.135257
cg25953310	ACAD10	12	30	48	9.72765	9.48777	-1	0.15488
cg26164773	TIAL1	10	5	73	9.5985	10.2577	1	0.100057
cg26176665	MPRIP	17	4	74	10.9768	10.777	-1	0.728576
cg26361313	LOC282997	10	76	2	6.08929	4.10195	-1	0.16054
cg26361313	PDCD4	10	76	2	11.3819	9.8686	-1	0.190992
cg26373134	JARID2	6	3	75	9.0077	8.31875	-1	0.165936
cg26407811	PRKAG2	7	15	63	7.7558	7.67142	-1	0.779775
cg26411452	C1orf86	1	17	61	9.24349	8.99116	-1	0.162326
cg26465611	MEGF10	5	63	15	9.24426	4.40006	-1	0.000169725
cg26551865	TRABD	22	38	40	9.26324	9.13727	-1	0.470959
cg26679958	LEF1	4	76	2	8.77549	8.91501	1	0.909423
cg26717418	DOCK1	10	19	59	9.13071	9.51284	1	0.267627
cg26730369	ADRA1A	8	63	15	-0.900871	-0.518457	1	0.443622
cg26736878	GLT25D1	19	14	64	10.9047	10.6809	-1	0.230395
cg26768556	PDK2	17	39	39	11.1687	9.81034	-1	6.55764e-09
cg26847490	ASB4	7	63	15	7.68481	3.34927	-1	0.000416229
cg26854559	SLIT2	4	32	46	4.16693	7.43542	1	3.0014e-07
cg26869615	NAV2	11	5	73	8.31984	7.18398	-1	0.0358093
cg26871350	F2RL2	5	9	69	3.44222	3.20403	-1	0.841222
cg26871350	IQGAP2	5	9	69	10.7871	10.8953	1	0.839831
cg26916764	CSDE1	1	3	75	13.3079	12.6052	-1	0.082779
cg26979107	MAPT	17	14	64	5.0794	6.9798	1	0.00972661
cg27016549	NTM	11	40	38	2.55949	5.44896	1	3.16377e-05
cg27019201	ITGB2	21	13	65	9.56695	8.45695	-1	0.037407
cg27026192	KIFC3	16	4	74	11.0033	10.5645	-1	0.386864
cg27061836	BCAT2	19	4	74	9.96953	10.4468	1	0.0735839
cg27071707	TCF3	19	15	63	10.2103	9.89672	-1	0.221774
cg27158677	ADAM12	10	13	65	4.12585	5.49542	1	0.0572328
cg27174108	C19orf33	19	9	69	3.48475	1.43323	-1	0.199364
cg27174108	YIF1B	19	9	69	9.84233	10.0543	1	0.365272
cg27307298	RNF207	1	6	72	6.12654	5.92604	-1	0.851098
cg27331495	DTWD2	5	54	24	7.6705	7.86017	1	0.340588
cg27346988	ITGB4	17	13	65	6.75671	5.6705	-1	0.135224
cg27358097	GALNTL4	11	76	2	8.05975	7.90268	-1	0.951703
cg27369452	DNMT3A	2	66	12	8.91159	8.42396	-1	0.195546
cg27527630	WIPF3	7	4	74	5.28999	5.76624	1	0.713604
cg27539060	MAP3K5	6	76	2	10.4394	9.35922	-1	0.156826
cg27645259	LTBP4	19	72	6	9.68744	10.4645	1	0.302926
ch.10.2770541R	FAM196A	10	67	11	0.335613	2.82788	1	0.00408194
ch.10.2770541R	DOCK1	10	67	11	9.38907	9.60668	1	0.462097
ch.2.4679874R	EIF4E2	2	68	10	10.3108	10.0397	-1	0.00796509
