# Supplementary material for: Pathway Implications of Aberrant Global Methylation in Adrenocortical Cancer
Source: PLoS One. 2016 Mar 10;11(3):e0150629. doi: 10.1371/journal.pone.0150629 (PMC4786116; doi:10.1371/journal.pone.0150629)
Supplement: S6 Table — (XLSX) [file pone.0150629.s006.xlsx]

## Sheet: Cellular Assembly & Organizatio
Supplementary Table 6. Top 5 molecular and cellular functions for associated gene list as determined by IPA analysis.
Formation of Cellular Protrusions	Microtubule Dynamics	Accumulation of Filaments	Organization of Cytoplasm	Organization of Cytoskeleton	Outgrowth of Neurites	Quantity of Hemidesmosomes	Formation of Cilia	Accumulation of Actin Filaments	Accumulation of Actin Stress Fibers	Accumulation of Focal Adhesions	Stabilization of Hemidesmosomes	Accumulation of Amyloid-beta Plaques	Projection of Axons	Remodeling of Cytoskeleton	Chemorepulsion of Axons	Complexity of Dendrites	Branching of Neurites	Fusion of Insulin Secretory Granules	Generation of Nuclear Foci	Segregation of Axons	Quantity of Actin Filaments	Morphogenesis of Neurites	Translocation of Filaments	Quantity of Cellular Inclusion Bodies	Branching of Axons	Deposition of Amyloid-beta Plaques
6.25e-08	9.74e-07	1.01e-06	1.76e-06	2.97e-06	3e-05	0.000149	0.00022	0.000293	0.000622	0.000622	0.000622	0.000789	0.00089	0.000945	0.00116	0.00164	0.00172	0.00184	0.00184	0.00184	0.00211	0.00338	0.00361	0.00427	0.0044	0.00459
ACTR2	ACTG1	ACAT1	ACTG1	ACTG1	ADAM17	ITGB1	ACTR2	NTN1	PLD1	LRP1	ITGB1	ACAT1	CHL1	GAB1	NRP1	FARP1	ATXN1	ERC1	CDC7	EPHA3	INSR	ATG7	MAPT	ATG7	COL25A1	LRP1
ARL3	ACTR2	MAPT	ACTR2	ACTR2	CHL1	ITGB4	ARL3	PLD1	PLEC	PLEC	PLEC	MAPT	NRP1	ITGB2	NTN1	NTN1	COL25A1	PLD1	PARP1	ITGB1	ITGB2	ATXN1	PAFAH1B1	ATXN1	KLF7	MAPT
ATG7	ARL3	NTN1	ADAM12	ADAM12	DOCK1	PLEC	CDK11B	PLEC				PSEN1	NTN1	MTSS1	SLIT2	PLD1	DOCK1				MARCKS	CHL1		MAPT	NRP1	PSEN1
ATXN1	ATG7	PAFAH1B1	ADRBK1	ADRBK1	ESR2		CDK9						SLIT2	PAK2		UGCG	FARP1				MPRIP	COL25A1		PSEN1	NTN1
CDK11B	ATXN1	PLD1	ARHGAP21	ARHGDIB	ETV5		DZIP1							SLIT2			FER				PAFAH1B1	DOCK1			PLD1
CDK9	CCDC8	PLEC	ARHGDIB	ARL3	GAB1		EPHA3							TRIO			FNBP1				PLEC	FARP1			SLIT2
CHL1	CDK11B	PSEN1	ARL3	ATG7	ITGB1		INSR										ITGB1				TTN	FER			UGCG
COL25A1	CDK9		ATG7	ATXN1	KLF7		ONECUT1										KLF7					FNBP1
CXCR4	CHL1		ATXN1	CCDC8	LAMA3		ONECUT2										MAPT					ITGB1
DKK3	CLASP1		CCDC8	CDK11B	MAP3K5		PAK2										NCAM1					KLF7
DNM3	COL25A1		CDK11B	CDK9	MAPT		RPGRIP1L										NRP1					MAPT
DOCK1	CXCR4		CDK9	CHL1	MARCKS		STIL										NTN1					NCAM1
DZIP1	DKK3		CHL1	CLASP1	MPRIP		TCTN2										PLD1					NRP1
EPHA3	DNM3		CLASP1	COL25A1	MYO10		ULK4										PSEN1					NTN1
FARP1	DOCK1		CLN5	CXCR4	NCAM1		WDR35										RIMS3					PLD1
FER	DZIP1		COL25A1	DKK3	NFIX												SDK2					PPP3CA
FNBP1	EPHA3		CXCR4	DNM3	NINJ2												SLIT2					PSEN1
GAB1	FARP1		DKK3	DOCK1	NRP1												UGCG					RERE
GNA13	FER		DNM3	DZIP1	NRXN1																	RIMS3
HDAC4	FNBP1		DOCK1	EHD2	NTN1																	SDK2
INSR	GAB1		DZIP1	EPHA3	PAFAH1B1																	SLC11A2
ITGB1	GNA13		EHD2	FARP1	PLD1																	SLIT2
ITGB4	GRK4		EPHA3	FAT1	PSEN1																	TNIK
KLF7	HDAC4		FARP1	FER	PTPRA																	UGCG
LRP1	INSR		FAT1	FNBP1	RIMS3
MAPK8IP3	ITGB1		FER	GAB1	SH2B1
MAPT	ITGB4		FNBP1	GNA13	SLIT2
MARCKS	KIFC3		GAB1	GPSM2	SPTBN1
MPRIP	KLF7		GNA13	GRK4	TRIO
MTSS1	LDLR		GPSM2	HDAC4
MYO10	LRP1		GRK4	INSR
NCAM1	LRP2		HDAC4	ITGB1
NFIX	MAP6D1		INSR	ITGB4
NRP1	MAPK8IP3		ITGB1	KIFC3
NTN1	MAPT		ITGB4	KLF7
ONECUT1	MARCKS		KIFC3	LDLR
ONECUT2	MPRIP		KLF7	LRP1
PAK2	MTSS1		LDLR	LRP2
PLD1	MYO10		LRP1	MAP6D1
PLEC	NCAM1		LRP2	MAPK8IP3
PLEKHO1	NDRG1		MAP6D1	MAPT
PLXNB2	NFIX		MAPK8IP3	MARCKS
PPP3CA	NRP1		MAPT	MPRIP
PSEN1	NTN1		MARCKS	MTSS1
RERE	ONECUT1		MPRIP	MYO10
RHOF	ONECUT2		MTSS1	NCAM1
RIMS3	PAFAH1B1		MYO10	NDRG1
RPGRIP1L	PAK2		NCAM1	NFIX
SDK2	PLD1		NDRG1	NRP1
SH2B1	PLEC		NFIX	NTN1
SLC11A2	PLEKHO1		NRP1	ONECUT1
SLC9A3R1	PLXNB2		NTN1	ONECUT2
SLIT2	PPP3CA		ONECUT1	PAFAH1B1
SPTBN1	PSEN1		ONECUT2	PAK2
STIL	RERE		PAFAH1B1	PLD1
TCTN2	RHOF		PAK2	PLEC
TNIK	RIMS3		PARP1	PLEKHO1
UGCG	RPGRIP1L		PLD1	PLXNB2
ULK4	SDK2		PLEC	PPP3CA
VAX2	SH2B1		PLEKHO1	PSEN1
WDR35	SLC11A2		PLXNB2	RERE
WNT3	SLC9A3R1		PPP3CA	RHOF
	SLIT2		PSEN1	RIMS3
	SPTBN1		RERE	RPGRIP1L
	STIL		RHOF	SDK2
	TCTN2		RIMS3	SH2B1
	TNIK		RPGRIP1L	SLC11A2
	UGCG		SDK2	SLC9A3R1
	ULK4		SEPN1	SLIT2
	VAX2		SH2B1	SPTBN1
	WDR35		SLC11A2	STIL
	WNT3		SLC9A3R1	SYNM
			SLIT2	TCTN2
			SPG7	TNIK
			SPTBN1	TRIO
			STIL	UGCG
			SYNM	ULK4
			TBC1D20	VAX2
			TCTN2	WDR35
			TFEB	WNT3
			TNIK
			TRIO
			UGCG
			ULK4
			VAX2
			WDR35
			WNT3

## Sheet: Cellular Growth & Proliferation
	Proliferation of Cells	Formation of Cells	Outgrowth of Neurites	Proliferation of Neuronal Cells	Proliferation of Tumor Cell Lines	Development of Purkinje Cells	Formation of Lleukocyte Cell Lines	Proliferation of Epithelial Cells	Formation of Brain Cells	Proliferation of Central Nervous System Cells	Proliferation of Squamous Carcinoma Cells	Gametogenesis	Quantity of Sarcoma Cells
	4.05e-10	2.32e-05	3e-05	0.000136	0.000363	0.000789	0.00184	0.00237	0.00266	0.00282	0.00361	0.00428	0.00459
	ABCB1	ACTG1	ADAM17	ADAM17	ABCB1	ATXN1	NFATC1	B4GALT1	ATXN1	B4GALT6	LAMA3	ARHGDIB	NRP1
	ACAT1	ADAM12	CHL1	CHL1	ACAT1	CXCR4	ZBTB7B	C8orf44-SGK3/SGK3	CHL1	ESR2	PTHLH	B4GALT1	PARP1
	ACTG1	ARHGDIB	DOCK1	DOCK1	ADAM12	ZNF423		CUL4A	CXCR4	MAPT		BRCA2	RAD17
	ADAM12	ARL3	ESR2	ESR2	ADAM17			CXCR4	NCAM1	NCAM1		CLDN11
	ADAM17	ATXN1	ETV5	ETV5	AGA			EIF4E	SH2B1	NCOR2		CUL4A
	ADRA1A	B4GALT1	GAB1	GAB1	ATG7			ERBB3	ZNF423	NPAS3		CXCR4
	ADRBK1	BRCA2	ITGB1	ITGB1	BRCA2			ESR2		NTN1		DNMT3A
	AGA	CHL1	KLF7	KCNA1	CCNL2			FERMT1		PLXNB2		ETV5
	AGO4	CLDN11	LAMA3	KLF7	CDK11B			INSR		PSEN1		FNDC3A
	AHNAK	CUL4A	MAP3K5	LAMA3	CSE1L			ITGB1		ZIC1		GATA4
	AKAP13	CXCR4	MAPT	MAP3K5	CUL4A			LAMA3		ZNF423		HOXA11
	ANXA11	DNMT3A	MARCKS	MAPT	CXCR4			LRP6				HSD17B4
	ARHGDIB	EEF1D	MPRIP	MARCKS	DACH1			LTBP4				HSF2
	ARL3	EIF4E	MYO10	MPRIP	DKK3			MAP3K5				INSR
	ATG12	EPC1	NCAM1	MYO10	EIF4E			METAP2				MAP7
	ATG7	ERBB3	NFIX	NCAM1	ERBB3			MTSS1				NR6A1
	ATXN1	ETV5	NINJ2	NFIX	ESR2			NCOR1				PABPC1L
	B4GALT1	FNDC3A	NRP1	NINJ2	FANCA			NFATC1				PAFAH1B1
	B4GALT6	GATA4	NRXN1	NRP1	FOXN3			PAK2				PAX8
	BRCA2	HDAC4	NTN1	NRXN1	GAB1			PAX3				RARA
	C8orf44-SGK3/SGK3	HOXA11	PAFAH1B1	NTN1	GATA4			PSEN1				TBC1D20
	CACNA1D	HSD17B4	PLD1	PAFAH1B1	GPER1			PTHLH				TIAL1
	CALM1 (includes others)	HSF2	PSEN1	PAX3	HDAC4			RARA				TK1
	CCDC8	INSR	PTPRA	PLD1	INSR			SH2B1				WIPF3
	CCHCR1	ITGB1	RIMS3	PLXNB2	ITGB1			SPINT2
	CCNH	LDLR	SH2B1	PSEN1	ITGB4			SPTBN1
	CCNL2	MAP3K5	SLIT2	PTPRA	KMT2A			SUZ12
	CDC7	MAP7	SPTBN1	RIMS3	KMT2E			TIMELESS
	CDK11B	MEGF10	TRIO	RPGRIP1L	LEF1
	CDK13	MSI2		SH2B1	LRP1
	CDK9	NCAM1		SLIT2	LRP6
	CFTR	NCOR1		SPTBN1	MAGI1
	CHD4	NFATC1		TRIO	MAP4K4
	CHL1	NR6A1		WNT3	NCAM1
	CLDN11	ONECUT1		ZIC1	NCOR1
	CSE1L	PABPC1L		ZNF423	NCOR2
	CUL4A	PAFAH1B1			NDRG1
	CUX1	PAX3			NDUFAF4
	CXCR4	PAX8			NR4A2
	DACH1	PDX1			NRP1
	DIS3L2	PLEC			PAFAH1B1
	DKK3	PLEKHO1			PARP1
	DOCK1	PTCRA			PAX3
	EEF1D	PTHLH			PCK2
	EGLN2	RARA			PDE4D
	EIF4E	RUNX2			PDX1
	EPC1	SH2B1			PFKP
	ERBB3	SH3PXD2A			PHF1
	ESR2	TBC1D20			PLD1
	ETV5	TBX3			PRDM2
	EVI5	TCF3			PSEN1
	FABP3	TFAP2A			PTHLH
	FANCA	TIAL1			PTPN13
	FBP1	TK1			RARA
	FBXL7	TTN			RBM5
	FER	WIPF3			RGL2
	FERMT1	ZBTB7B			RUNX2
	FOXN3	ZNF423			SEMA6B
	GAB1				SLC19A1
	GATA4				SLC25A42
	GGA2				SLC9A3R1
	GNA13				SLFN5
	GNB1				STK4
	GPER1				SUZ12
	HDAC4				SYNM
	HINT1				TBX2
	HIST1H2AE				TBX3
	HNRNPD				TCF3
	HOXA11				TFAP2A
	INSR				TNIK
	ITGB1				TNXB
	ITGB2				TPD52
	ITGB4				TRIO
	IVNS1ABP				UBE2D3
	JARID2				UGCG
	KCNA1				USP36
	KCND3				ZBTB7A
	KLF7				ZFP36
	KMT2A
	KMT2E
	LAMA3
	LEF1
	LRP1
	LRP2
	LRP6
	LTBP3
	LTBP4
	MAGI1
	MAP3K5
	MAP4K4
	MAP7
	MAPT
	MARCKS
	MCM10
	METAP2
	MLLT6
	MPRIP
	MSI2
	MTSS1
	MYO10
	NCAM1
	NCOR1
	NCOR2
	NDRG1
	NDUFAF4
	NFATC1
	NFIX
	NINJ2
	NPAS3
	NR4A2
	NR6A1
	NRP1
	NRXN1
	NTN1
	OGFOD1
	PAFAH1B1
	PAK2
	PARP1
	PAX3
	PCK2
	PDE2A
	PDE4D
	PDX1
	PFKP
	PHF1
	PLCL2
	PLD1
	PLEC
	PLEKHO1
	PLXNB2
	PPP3CA
	PRDM2
	PSEN1
	PTCRA
	PTHLH
	PTPN13
	PTPRA
	RAD17
	RARA
	RBM5
	RGL2
	RIMS3
	RPGRIP1L
	RUNX2
	SART3
	SCIN
	SEMA6B
	SH2B1
	SH3BP2
	SKAP1
	SKAP2
	SLC19A1
	SLC25A42
	SLC29A2
	SLC7A4
	SLC9A3R1
	SLFN5
	SLIT2
	SMAD6
	SMURF2
	SOS2
	SPINT2
	SPTBN1
	STAG1
	STIL
	STK4
	SUZ12
	SYMPK
	SYNM
	TBX2
	TBX3
	TCF19
	TCF3
	TFAP2A
	TIAL1
	TIMELESS
	TLN2
	TNIK
	TNXB
	TPD52
	TRIO
	UBE2D3
	UGCG
	USP36
	WNT3
	ZBTB7A
	ZBTB7B
	ZFP36
	ZFP36L1
	ZFP36L2
	ZIC1
	ZMYM2
	ZNF423

## Sheet: Cell Morphology
	Formation of Cellular Protrusions	Morphology of Cells	Abnormal Morphology of Cells	Outgrowth of Neurites	Shape Change of Brain Cancer Cell Lines	Abnormal Morphology of Plasma Membrane	Formation of Cilia	Abnormal Morphology of Axons	Innervation	Projection	Innervation of Hair Cells	Projection of Axons	Shape Change of Neurites	Shape Change of Tumor Cell Lines	Shape Change of Neurons	Morphology of Fibroblast Cell Lines	Abnormal Morphology of Pyramidal Neurons	Branching of Neurites	Morphology of Cellular Protrusions	Diameter of Skeletal Muscle Cells	Abnormal Morphology of Neurites	Innervation of Inner Hair Cells	Shape Change of Axons	Innervation of Neurons	Innervation of Tissue	Morphogenesis of Neurites	Abnormal Morphology of Neurons	Abnormal Morphology of Inner Hair Cell Synaptic Ribbon	Cell Rounding of Astrocytoma Cells	Double-Stranded DNA Break Repair of Fibroblasts	Shape Change of Tumor Cells	Branching of Axons
	6.25e-08	1.81e-07	4.23e-07	3e-05	0.000108	0.000208	0.00022	0.000414	0.000445	0.000688	0.00089	0.00089	0.000976	0.00114	0.00137	0.00138	0.00146	0.00172	0.00176	0.00197	0.00199	0.0022	0.00228	0.00244	0.00318	0.00338	0.00353	0.00361	0.00361	0.00361	0.00367	0.0044
	ACTR2	ABCB1	ABCB1	ADAM17	AKAP13	AGA	ACTR2	AGA	AGA	CHL1	CACNA1D	CHL1	ATXN1	ADRBK1	ATXN1	ADAM12	CHL1	ATXN1	AGA	DOCK1	AGA	CACNA1D	CHL1	CACNA1D	CACNA1D	ATG7	AGA	CACNA1D	AKAP13	NR4A2	AKAP13	COL25A1
	ARL3	ACTR2	ADAM17	CHL1	GNA13	CACNA1D	ARL3	CHL1	CACNA1D	NRP1	ESR2	NRP1	CHL1	AKAP13	COL25A1	DOCK1	KLF7	COL25A1	CACNA1D	PLEC	CHL1	ESR2	COL25A1	CBLN3	CBLN3	ATXN1	CACNA1D	PAX8	GNA13	PARP1	GNA13	KLF7
	ATG7	ADAM12	AGA	DOCK1	MARCKS	CHL1	CDK11B	MAPT	CBLN3	NTN1	PAX8	NTN1	COL25A1	GNA13	DOCK1	GNA13	MAPK8IP3	DOCK1	CHL1	PPP3CA	MAPT	PAX8	KLF7	ESR2	ESR2	CHL1	CHL1				NTN1	NRP1
	ATXN1	ADAM17	AGO4	ESR2	NTN1	LDLR	CDK9	NCAM1	COL25A1	SLIT2	SLIT2	SLIT2	DOCK1	ITGB1	FARP1	MAPT	PAFAH1B1	FARP1	MAPT	SEPN1	NCAM1		NRP1	HOXD1	HOXD1	COL25A1	CXCR4					NTN1
	CDK11B	ADRA1A	AKAP13	ETV5	SYNM	MAPT	DZIP1	NFASC	ESR2	VAX2			FARP1	ITGB4	FER	MARCKS	PTPRA	FER	NCAM1		NFASC		NTN1	KLF7	KLF7	DOCK1	DNM3					PLD1
	CDK9	AGA	ANO6	GAB1		MBNL2	EPHA3	PLEC	HOXD1				FER	MARCKS	FNBP1	PSEN1		FNBP1	NFASC		PLEC		PLD1	PAX8	PAX8	FARP1	KLF7					SLIT2
	CHL1	AGO4	ARFGEF3	ITGB1		NCAM1	INSR	PPP3CA	KLF7				FNBP1	MPRIP	ITGB1	TCF3		ITGB1	PLEC		PPP3CA		SLIT2	SEZ6L2	PTPN13	FER	LDLR					UGCG
	COL25A1	AKAP13	ASXL1	KLF7		NFASC	ONECUT1	PTPN13	PAX8				ITGB1	MYO10	KLF7	TPD52		KLF7	PPP3CA		PTPN13		UGCG	SLIT2	SEZ6L2	FNBP1	MAPK8IP3
	CXCR4	ANO6	ATF7	LAMA3		PAX8	ONECUT2	SPG7	PTPN13				KLF7	NTN1	MAPT			MAPT	PTPN13		SPG7				SLIT2	ITGB1	MAPT
	DKK3	ARFGEF3	ATG7	MAP3K5		PLEC	PAK2		SEZ6L2				MAPT	PLD1	NCAM1			NCAM1	SLC9A3R1		ZNF423					KLF7	MBNL2
	DNM3	ASXL1	B4GALT1	MAPT		PPP3CA	RPGRIP1L		SLIT2				NCAM1	SYNM	NRP1			NRP1	SPG7							MAPT	NCAM1
	DOCK1	ATF7	BRCA2	MARCKS		PTPN13	STIL		VAX2				NRP1	TNIK	NTN1			NTN1	TCTN2							NCAM1	NFASC
	DZIP1	ATG7	C8orf44-SGK3/SGK3	MPRIP		SPG7	TCTN2						NTN1		PLD1			PLD1	ZNF423							NRP1	PAFAH1B1
	EPHA3	ATXN1	CACNA1D	MYO10		UGCG	ULK4						PLD1		PSEN1			PSEN1								NTN1	PAX8
	FARP1	B4GALT1	CFTR	NCAM1		ZNF423	WDR35						PSEN1		RIMS3			RIMS3								PLD1	PLEC
	FER	BRCA2	CHL1	NFIX									RIMS3		SDK2			SDK2								PPP3CA	PLXNB2
	FNBP1	C8orf44-SGK3/SGK3	CLDN11	NINJ2									SDK2		SLIT2			SLIT2								PSEN1	PPP3CA
	GAB1	CACNA1D	CUL4A	NRP1									SLIT2		UGCG			UGCG								RERE	PTPN13
	GNA13	CCHCR1	CXCR4	NRXN1									UGCG		VAX2											RIMS3	PTPRA
	HDAC4	CDC5L	DNM3	NTN1																						SDK2	SPG7
	INSR	CFTR	ERBB3	PAFAH1B1																						SLC11A2	VAX2
	ITGB1	CHL1	ESR2	PLD1																						SLIT2	ZNF423
	ITGB4	CLDN11	ETV5	PSEN1																						TNIK
	KLF7	CUL4A	FAT1	PTPRA																						UGCG
	LRP1	CXCR4	GATA4	RIMS3
	MAPK8IP3	DKK3	HSD17B4	SH2B1
	MAPT	DNM3	INSR	SLIT2
	MARCKS	DOCK1	ITGB1	SPTBN1
	MPRIP	EIF4E	ITGB2	TRIO
	MTSS1	EPB41L1	ITGB4
	MYO10	ERBB3	KLF7
	NCAM1	ESR2	KMT2A
	NFIX	ETV5	KMT2E
	NRP1	FAT1	LAMA3
	NTN1	FKBP3	LDLR
	ONECUT1	FNBP1	LEF1
	ONECUT2	GAB1	LRP2
	PAK2	GATA4	MAPK8IP3
	PLD1	GGA2	MAPT
	PLEC	GNA13	MBNL2
	PLEKHO1	HSD17B4	NCAM1
	PLXNB2	HSF2	NCOR1
	PPP3CA	INSR	NFASC
	PSEN1	ITGB1	ONECUT1
	RERE	ITGB2	PABPC1L
	RHOF	ITGB4	PAFAH1B1
	RIMS3	KLF7	PARP1
	RPGRIP1L	KMT2A	PAX8
	SDK2	KMT2E	PDX1
	SH2B1	LAMA3	PLEC
	SLC11A2	LDLR	PLXNB2
	SLC9A3R1	LEF1	POLG2
	SLIT2	LRP1	PPP3CA
	SPTBN1	LRP2	PSEN1
	STIL	MAN1C1	PTCRA
	TCTN2	MAP3K5	PTHLH
	TNIK	MAP7	PTPN13
	UGCG	MAPK8IP3	PTPRA
	ULK4	MAPT	RARA
	VAX2	MARCKS	RUNX2
	WDR35	MBNL2	SH2B1
	WNT3	MPRIP	SIK3
		MTSS1	SLC11A2
		NCAM1	SLC9A3R1
		NCOR1	SPG7
		NFASC	SPTBN1
		ONECUT1	STK4
		PABPC1L	SYTL2
		PAFAH1B1	TCF3
		PAK2	TCTN2
		PARP1	TNXB
		PAX3	TRIO
		PAX8	TTN
		PDX1	UGCG
		PLD1	VAX2
		PLEC	WIPF3
		PLXNB2	ZNF423
		POLG2
		PPM1E
		PPP3CA
		PSEN1
		PTCRA
		PTHLH
		PTPN13
		PTPRA
		RARA
		RHOF
		RUNX2
		SCIN
		SEPN1
		SH2B1
		SIK3
		SLC11A2
		SLC9A3R1
		SPG7
		SPTBN1
		STK4
		SYNM
		SYTL2
		TCF3
		TCTN2
		TNXB
		TPD52
		TRIO
		TTN
		UGCG
		VAX2
		WIPF3
		ZNF423

## Sheet: Cellular Function & Maintenance
	Formation of Cellular Protrusions	Microtubule Dynamics	Organization of Cytoplasm	Organization of Cytoskeleton	Formation of Cilia	Localization of Neurons	Clearance of Breast Cell Lines	Mislocalization of Neurons	Branching of Neurites	Exocytosis	Morphogenesis of Neurites	Double-stranded DNA Break Repair of Fibroblasts	Branching of Axons
	6.25e-08	9.74e-07	1.76e-06	2.97e-06	0.00022	0.000293	0.000622	0.000622	0.00172	0.00303	0.00338	0.00361	0.0044
	ACTR2	ACTG1	ACTG1	ACTG1	ACTR2	CXCR4	ATG12	HSF2	ATXN1	B4GALT1	ATG7	NR4A2	COL25A1
	ARL3	ACTR2	ACTR2	ACTR2	ARL3	HSF2	ATG7	ZNF423	COL25A1	CACNA1D	ATXN1	PARP1	KLF7
	ATG7	ARL3	ADAM12	ADAM12	CDK11B	ZNF423			DOCK1	CFTR	CHL1		NRP1
	ATXN1	ATG7	ADRBK1	ADRBK1	CDK9				FARP1	CLASP1	COL25A1		NTN1
	CDK11B	ATXN1	ARHGAP21	ARHGDIB	DZIP1				FER	ERC1	DOCK1		PLD1
	CDK9	CCDC8	ARHGDIB	ARL3	EPHA3				FNBP1	MIA3	FARP1		SLIT2
	CHL1	CDK11B	ARL3	ATG7	INSR				ITGB1	NCAM1	FER		UGCG
	COL25A1	CDK9	ATG7	ATXN1	ONECUT1				KLF7	PLD1	FNBP1
	CXCR4	CHL1	ATXN1	CCDC8	ONECUT2				MAPT	PPP3CA	ITGB1
	DKK3	CLASP1	CCDC8	CDK11B	PAK2				NCAM1	RAB3GAP1	KLF7
	DNM3	COL25A1	CDK11B	CDK9	RPGRIP1L				NRP1	RIMS3	MAPT
	DOCK1	CXCR4	CDK9	CHL1	STIL				NTN1	SYTL2	NCAM1
	DZIP1	DKK3	CHL1	CLASP1	TCTN2				PLD1	TFEB	NRP1
	EPHA3	DNM3	CLASP1	COL25A1	ULK4				PSEN1		NTN1
	FARP1	DOCK1	CLN5	CXCR4	WDR35				RIMS3		PLD1
	FER	DZIP1	COL25A1	DKK3					SDK2		PPP3CA
	FNBP1	EPHA3	CXCR4	DNM3					SLIT2		PSEN1
	GAB1	FARP1	DKK3	DOCK1					UGCG		RERE
	GNA13	FER	DNM3	DZIP1							RIMS3
	HDAC4	FNBP1	DOCK1	EHD2							SDK2
	INSR	GAB1	DZIP1	EPHA3							SLC11A2
	ITGB1	GNA13	EHD2	FARP1							SLIT2
	ITGB4	GRK4	EPHA3	FAT1							TNIK
	KLF7	HDAC4	FARP1	FER							UGCG
	LRP1	INSR	FAT1	FNBP1
	MAPK8IP3	ITGB1	FER	GAB1
	MAPT	ITGB4	FNBP1	GNA13
	MARCKS	KIFC3	GAB1	GPSM2
	MPRIP	KLF7	GNA13	GRK4
	MTSS1	LDLR	GPSM2	HDAC4
	MYO10	LRP1	GRK4	INSR
	NCAM1	LRP2	HDAC4	ITGB1
	NFIX	MAP6D1	INSR	ITGB4
	NRP1	MAPK8IP3	ITGB1	KIFC3
	NTN1	MAPT	ITGB4	KLF7
	ONECUT1	MARCKS	KIFC3	LDLR
	ONECUT2	MPRIP	KLF7	LRP1
	PAK2	MTSS1	LDLR	LRP2
	PLD1	MYO10	LRP1	MAP6D1
	PLEC	NCAM1	LRP2	MAPK8IP3
	PLEKHO1	NDRG1	MAP6D1	MAPT
	PLXNB2	NFIX	MAPK8IP3	MARCKS
	PPP3CA	NRP1	MAPT	MPRIP
	PSEN1	NTN1	MARCKS	MTSS1
	RERE	ONECUT1	MPRIP	MYO10
	RHOF	ONECUT2	MTSS1	NCAM1
	RIMS3	PAFAH1B1	MYO10	NDRG1
	RPGRIP1L	PAK2	NCAM1	NFIX
	SDK2	PLD1	NDRG1	NRP1
	SH2B1	PLEC	NFIX	NTN1
	SLC11A2	PLEKHO1	NRP1	ONECUT1
	SLC9A3R1	PLXNB2	NTN1	ONECUT2
	SLIT2	PPP3CA	ONECUT1	PAFAH1B1
	SPTBN1	PSEN1	ONECUT2	PAK2
	STIL	RERE	PAFAH1B1	PLD1
	TCTN2	RHOF	PAK2	PLEC
	TNIK	RIMS3	PARP1	PLEKHO1
	UGCG	RPGRIP1L	PLD1	PLXNB2
	ULK4	SDK2	PLEC	PPP3CA
	VAX2	SH2B1	PLEKHO1	PSEN1
	WDR35	SLC11A2	PLXNB2	RERE
	WNT3	SLC9A3R1	PPP3CA	RHOF
		SLIT2	PSEN1	RIMS3
		SPTBN1	RERE	RPGRIP1L
		STIL	RHOF	SDK2
		TCTN2	RIMS3	SH2B1
		TNIK	RPGRIP1L	SLC11A2
		UGCG	SDK2	SLC9A3R1
		ULK4	SEPN1	SLIT2
		VAX2	SH2B1	SPTBN1
		WDR35	SLC11A2	STIL
		WNT3	SLC9A3R1	SYNM
			SLIT2	TCTN2
			SPG7	TNIK
			SPTBN1	TRIO
			STIL	UGCG
			SYNM	ULK4
			TBC1D20	VAX2
			TCTN2	WDR35
			TFEB	WNT3
			TNIK
			TRIO
			UGCG
			ULK4
			VAX2
			WDR35
			WNT3

## Sheet: Cell Death & Survival
	Apoptosis	Cell Death	Cell Survival	Cell Viability	Necrosis	Cell Death of Tumor Cell Lines	Cell Viability of Tumor Cell Lines	Apoptosis of Tumor Cell Lines	Clearance of Breast Cell Lines	Cell Death of Embryonic Stem Cells	Cell Viability of Cervical Cancer Cell Lines	Cell Death of Breast Cancer Cell Lines
	9.8e-08	4.11e-07	5.21e-06	2.92e-05	7.05e-05	8.24e-05	0.000223	0.000486	0.000622	0.000945	0.00197	0.00322
	ZNF423	ZNF423	ZMYM2	ZMYM2	ZNF423	ABCB1	ADAM17	ABCB1	ATG12	AGO4	AKAP13	ATG7
	ZNF385B	ZNF385B	ZFP36	ZFP36	ZNF385B	ACO2	ADRBK1	ACO2	ATG7	BRCA2	BRCA2	CSE1L
	ZMYM2	ZNF229	USP36	USP36	ZNF229	ADAM17	AKAP13	ADAM17		CDC7	CAMK2B	EIF4E
	ZIC1	ZMYM2	UGCG	UGCG	ZMYM2	ADRBK1	ATG7	ADRBK1		DNMT3A	CDK11B	ESR2
	ZFP36L2	ZIC1	UBE2V1	UBE2V1	ZFP36	ATG12	BRCA2	ATG7		NRP1	DUSP7	FER
	ZFP36L1	ZFP36L2	TPK1	TPK1	ZBTB7A	ATG7	CAMK2B	BRCA2		RAD17	FAAP20	HDAC4
	ZFP36	ZFP36L1	TFEB	TFEB	WNT3	ATXN1	CDK11B	CCDC8			FANCA	HINT1
	ZBTB7A	ZFP36	TFAP2A	TCF3	UGCG	BRCA2	CUX1	CCNL2			FER	ITGB4
	WNT3	ZBTB7A	TCF3	TBX2	UBE2V1	CCDC8	CXCR4	CDC7			GRK4	KIFC3
	UGCG	WNT3	TBX3	SYNM	TTN	CCNL2	DOCK1	CLASP1			HSF2	MAP3K5
	UBE2V1	UGCG	TBX2	SYMPK	TPD52	CDC7	DUSP7	CSE1L			PARP1	NRP1
	TTN	UBE2V1	SYNM	SLC37A4	TNPO2	CLASP1	EIF4E	CUX1			PTPRA	PARP1
	TPD52	TTN	SYMPK	SLC19A1	TK1	CSE1L	ERBB3	CXCR4			SYMPK	PCK2
	TK1	TPD52	SMAD6	SLC11A2	TFAP2A	CUX1	FAAP20	DKK3			TPK1	PDE4D
	TIAL1	TNPO2	SLC37A4	RARA	TCF3	CXCR4	FANCA	EIF4E			ZFP36	PRDM5
	TFEB	TK1	SLC19A1	PTPRT	TBX2	DKK3	FER	ERBB3				PSEN1
	TFAP2A	TIAL1	SLC11A2	PTPRA	STK4	DNMT3A	GAB1	ESR2				PTHLH
	TCF3	TFEB	RARA	PTPN13	SPTBN1	DOCK1	GRK4	FANCA				PTPN13
	TBX3	TFAP2A	RAD17	PTHLH	SMAD6	EIF4E	HINT1	FER				TFAP2A
	SUZ12	TCF3	PTPRT	PSEN1	SLIT2	ERBB3	HSF2	FUBP1				UGCG
	STK4	TBX3	PTPRA	PPP3CA	SLC29A2	ESR2	INSR	GAB1
	STIL	TBX2	PTPN13	PDX1	SLC11A2	EYS	ITGB1	GATA4
	STAG1	SUZ12	PTHLH	PCDHGA4	SH3PXD2A	FANCA	KIFC3	HDAC4
	SPTBN1	STK4	PSEN1	PAX3	SH3BP2	FER	LEF1	HINT1
	SPINT2	STIL	PPP3CA	PARP1	SCIN	FUBP1	MAP3K5	ITGB1
	SMAD6	STAG1	PDX1	PAK2	RUNX2	GAB1	MAPT	ITGB4
	SLIT2	SPTBN1	PCDHGA4	OTUD7B	RBM5	GATA4	NCAM1	KIFC3
	SH3BP2	SPINT2	PAX3	NTN1	RARA	GULP1	NDUFAF4	KMT2A
	SEPN1	SPG7	PARP1	NRP1	PTPRT	HDAC4	NRP1	LRP1
	SCIN	SMAD6	PAK2	NR4A2	PTPRA	HINT1	NTN1	MAP3K5
	RUNX2	SLIT2	OTUD7B	NDUFAF4	PTPN13	ITGB1	OTUD7B	MAPT
	RNF130	SLC29A2	NTN1	NDRG1	PTHLH	ITGB4	PARP1	MCM10
	RBM5	SLC11A2	NRP1	NCAM1	PTCRA	KIFC3	PTPN13	NCAM1
	RARA	SH3PXD2A	NR4A2	METAP2	PSEN1	KMT2A	PTPRA	NDRG1
	PTPN13	SH3BP2	NDUFAF4	MAPT	PRTFDC1	LEF1	PTPRT	NDUFAF4
	PTHLH	SEPN1	NDRG1	MAP3K5	PRDM5	LRP1	RARA	NR4A2
	PTCRA	SCIN	NCAM1	LRP1	PRDM2	LRP6	SLC19A1	NRP1
	PSEN1	RUNX2	METAP2	LEF1	PPP3CA	MAP3K5	SLC37A4	NTN1
	PRTFDC1	RNF130	MAPT	LAMA3	PLEC1	MAPT	SYMPK	OGFOD1
	PRDM5	RBM5	MAP3K5	KIFC3	PLD1	MCM10	SYNM	PAK2
	PRDM2	RARA	LRP1	ITGB2	PHF1	MSI2	TPK1	PARP1
	PPP3CA	RAD17	LEF1	ITGB1	PDX1	NCAM1	UBE2V1	PAX3
	PLEKHO1	PTPRT	LAMA3	INSR	PDE4D	NDRG1	UGCG	PDE4D
	PLD1	PTPRA	KIFC3	HSF2	PCK2	NDUFAF4	USP36	PDX1
	PHF1	PTPN13	ITGB2	HINT1	PCDHGA4	NFIX	ZFP36	PHF1
	PDX1	PTHLH	ITGB1	GRK4	PAX3	NR4A2		PRDM2
	PDIA2	PTCRA	INSR	GATA4	PARP1	NRP1		PRDM5
	PDE4D	PSEN1	HSF2	GAB1	PAK2	NTN1		PRTFDC1
	PCDHGA4	PRTFDC1	HINT1	FER	PAFAH1B1	OGFOD1		PSEN1
	PAX8	PRDM5	GRK4	FAT1	OGFOD1	PAK2		PTHLH
	PAX3	PRDM2	GATA4	FANCA	NTN1	PARP1		PTPN13
	PARP1	PPP3CA	GAB1	C1orf86	NRP1	PAX3		RARA
	PAK2	PLEKHO1	FER	ESR2	NR4A2	PCK2		RBM5
	PAFAH1B1	PLEC1	FAT1	ERBB3	NFIX	PDE4D		SCIN
	OGFOD1	PLD1	FANCA	EIF4E	NFATC1	PDX1		SMAD6
	NTN1	PHF1	C1orf86	DYNC1I1	NDUFAF4	PHF1		STK4
	NSD1	PDX1	ETV5	DUSP7	NDRG1	PRDM2		TCF3
	NRP1	PDIA2	ESR2	DOCK1	NCOR2	PRDM5		TFAP2A
	NR4A2	PDE4D	ERBB3	CXCR4	NCAM1	PRTFDC1		TPD52
	NFATC1	PCK2	EIF4E	CUX1	MTF1	PSEN1		UBE2V1
	NDUFAF4	PCDHGA4	DYNC1I1	CHD4	MSI2	PTHLH		UGCG
	NDRG1	PAX8	DUSP7	CDK11B	METAP2	PTPN13		ZFP36
	NCOR2	PAX3	DOCK1	CDC7	MCM10	PTPRT		ZNF385B
	NCAM1	PARP1	CXCR4	CAMK2B	MAPT	RARA
	MTF1	PAK2	CUX1	BRCA2	MAP3K5	RBM5
	MPRIP	PAFAH1B1	CSE1L	ATXN1	MAGI1	SCIN
	MCM10	OGFOD1	CHD4	ATG7	LRP6	SLC11A2
	MAPT	NTN1	CDK11B	ATG12	LRP1	SLC29A2
	MAP4K4	NSD1	CDC7	AKAP13	LEF1	SMAD6
	MAP3K5	NRP1	CAMK2B	ADRBK1	LDLR	STK4
	LRP6	NR4A2	SGK3	ADAM17	LAMA3	TCF3
	LRP2	NFIX	BRCA2	ABCB1	MLL	TFAP2A
	LRP1	NFATC1	ATXN1		KLF7	TK1
	LEF1	NDUFAF4	ATG7		KIFC3	TNPO2
	LDLR	NDRG1	ATG12		IVNS1ABP	TPD52
	LAMA3	NCOR2	AKAP13		ITGB4	UBE2V1
	KMT2A	NCAM1	ADRBK1		ITGB2	UGCG
	KLF7	MTF1	ADAM17		ITGB1	ZFP36
	KIFC3	MSI2	ABCB1		INSR	ZNF229
	KCND3	MPRIP			HLA-B	ZNF385B
	IVNS1ABP	METAP2			HINT1
	ITGB4	MCM10			HDAC4
	ITGB2	MAPT			GULP1
	ITGB1	MAP4K4			GNA13
	INSR	MAP3K5			GGPS1
	ING3	MAGI1			GATA4
	HSF2	LRP6			GAB1
	HOXA11	LRP2			FUBP1
	HLA-B	LRP1			FER
	HIPK3	LEF1			FANCA
	HINT1	LDLR			EYS
	HDAC4	LAMA3			ESR2
	GPER1	MLL			ERBB3
	GNA13	KLF7			EIF4E
	GATA4	KIFC3			EGLN2
	GAB1	KCND3			EEF1D
	FUBP1	IVNS1ABP			DYNC1I1
	FER	ITGB4			DOCK1
	FANCA	ITGB2			DNMT3A
	ETV5	ITGB1			DKK3
	ESR2	INSR			CXCR4
	ERC1	ING3			CUX1
	ERBB3	HSF2			CSE1L
	EIF4E	HSD17B4			COL25A1
	EGLN2	HOXA11			CLASP1
	EEF1D	HLA-B			CHL1
	DNMT3A	HIPK3			CDK9
	DKK3	HINT1			CDC7
	DACH1	HDAC4			CCNL2
	CXCR4	GULP1			CCHCR1
	CUX1	GPER			CCDC8
	CUL4A	GNA13			BRCA2
	CSE1L	GGPS1			ATXN1
	COL25A1	GATA4			ATG7
	CLASP1	GAB1			ATG12
	CHL1	FUBP1			ATF7
	CFTR	FER			AGA
	CDK9	FANCA			ADRBK1
	CDC7	FABP3			ADRA1A
	CCNL2	EYS			ADAM17
	CCHCR1	ETV5			ADAM12
	CCDC8	ESR2			ACO2
	C8orf44-SGK3/SGK3	ERC1			ACAT1
	BRCA2	ERBB3			ABCB1
	B4GALT1	EIF4E
	ATXN1	EGLN2
	ATG7	EEF1D
	ATG12	DYNC1I1
	ATF7	DOCK1
	ARHGDIB	DNMT3A
	ANXA11	DKK3
	ANO6	DACH1
	AGO4	CXCR4
	AGA	CUX1
	ADRBK1	CUL4A
	ADRA1A	CSE1L
	ADAM17	COL25A1
	ADAM12	CLASP1
	ACO2	CHL1
	ABCB1	CFTR
		CDK9
		CDC7
		CCNL2
		CCHCR1
		CCDC8
		CALM1
		CACNA1D
		SGK3
		BRCA2
		B4GALT1
		ATXN1
		ATG7
		ATG12
		ATF7
		ARHGDIB
		ANXA11
		ANO6
		EIF2C4
		AGA
		ADRBK1
		ADRA1A
		ADAM17
		ADAM12
		ACO2
		ACAT1
		ABCB1
